# Supplementary material for: Vidjil: A Web Platform for Analysis of High-Throughput Repertoire Sequencing
Source: PLoS One. 2016 Nov 11;11(11):e0166126. doi: 10.1371/journal.pone.0166126 (PMC5106020; doi:10.1371/journal.pone.0166126)
Supplement: S2 File — The source code is also accessible on our source code repository (git.vidjil.org). Regular releases of the algorithm can be downloaded at vidjil.org/releases. (TGZ) [file pone.0166126.s002.tgz]

Archive with 329 entries (313 files):
- vidjil-2016.09
- vidjil-2016.09/tools
- vidjil-2016.09/tools/analysis.py
- vidjil-2016.09/tools/tee.py
- vidjil-2016.09/tools/diff.py
- vidjil-2016.09/tools/pear.py
- vidjil-2016.09/tools/utils.py
- vidjil-2016.09/tools/check_python_version.py
- vidjil-2016.09/tools/defs.py
- vidjil-2016.09/tools/latex.py
- vidjil-2016.09/tools/diff_json.sh
- vidjil-2016.09/tools/tests
- vidjil-2016.09/tools/tests/diff-two-files-c.should_get
- vidjil-2016.09/tools/tests/fuse-doc.should_get
- vidjil-2016.09/tools/tests/latex.should_get
- vidjil-2016.09/tools/tests/fuse-three-files.should_get
- vidjil-2016.09/tools/tests/Makefile
- vidjil-2016.09/tools/tests/diff-two-files.should_get
- vidjil-2016.09/tools/tests/window-change.should_get
- vidjil-2016.09/tools/tests/should-to-tap.sh
- vidjil-2016.09/tools/tests/fuse-files-no-clones.should_get
- vidjil-2016.09/tools/analysis-windows.py
- vidjil-2016.09/tools/org-babel-tangle.py
- vidjil-2016.09/tools/vidjil-to-fasta.py
- vidjil-2016.09/tools/fuse.py
- vidjil-2016.09/tools/ansi.py
- vidjil-2016.09/tools/format_json.py
- vidjil-2016.09/germline
- vidjil-2016.09/germline/mus-musculus
- vidjil-2016.09/germline/mus-musculus/isotypes.data
- vidjil-2016.09/germline/get-saved-germline
- vidjil-2016.09/germline/Makefile
- vidjil-2016.09/germline/germlines.data
- vidjil-2016.09/germline/fasta.py
- vidjil-2016.09/germline/revcomp-fasta.py
- vidjil-2016.09/germline/split-from-imgt.py
- vidjil-2016.09/germline/isotypes.data
- vidjil-2016.09/germline/germline_id
- vidjil-2016.09/germline/get-germline
- vidjil-2016.09/Makefile
- vidjil-2016.09/algo
- vidjil-2016.09/algo/release.h
- vidjil-2016.09/algo/Makefile
- vidjil-2016.09/algo/vidjil.h
- vidjil-2016.09/algo/git-version.h
- vidjil-2016.09/algo/tests
- vidjil-2016.09/algo/tests/should-get-tests
- vidjil-2016.09/algo/tests/should-get-tests/vidjil-warning-z.should-get
- vidjil-2016.09/algo/tests/should-get-tests/multi-tiny-segment.should-get
- vidjil-2016.09/algo/tests/should-get-tests/trd-dd2-dd3-complete.should-get
- vidjil-2016.09/algo/tests/should-get-tests/several-g.should-get
- vidjil-2016.09/algo/tests/should-get-tests/multi-short-affects.should-get
- vidjil-2016.09/algo/tests/should-get-tests/stanford-w100.should-get
- vidjil-2016.09/algo/tests/should-get-tests/large-N.should-get
- vidjil-2016.09/algo/tests/should-get-tests/vidjil-error-no-germline.should-get
- vidjil-2016.09/algo/tests/should-get-tests/10-md5-germline.should-get
- vidjil-2016.09/algo/tests/should-get-tests/common-V-D.should-get
- vidjil-2016.09/algo/tests/should-get-tests/stanford-json.should-get
- vidjil-2016.09/algo/tests/should-get-tests/vidjil_long_segment.should-get
- vidjil-2016.09/algo/tests/should-get-tests/cdr3-vdj-fa.should-get
- vidjil-2016.09/algo/tests/should-get-tests/stanford-X100-sampled.should-get
- vidjil-2016.09/algo/tests/should-get-tests/clones_lec.should-get
- vidjil-2016.09/algo/tests/should-get-tests/segment_simul.should-get
- vidjil-2016.09/algo/tests/should-get-tests/trd-dd2-dd3-incomplete.should-get
- vidjil-2016.09/algo/tests/should-get-tests/multi-complete.should-get
- vidjil-2016.09/algo/tests/should-get-tests/stanford-labels.should-get
- vidjil-2016.09/algo/tests/should-get-tests/multi-i-short.should-get
- vidjil-2016.09/algo/tests/should-get-tests/chimera-fake-VJ.should-get
- vidjil-2016.09/algo/tests/should-get-tests/vidjil-help.should-get
- vidjil-2016.09/algo/tests/should-get-tests/chimera.should-get
- vidjil-2016.09/algo/tests/should-get-tests/overlap-stdout.should-get
- vidjil-2016.09/algo/tests/should-get-tests/chimera-fake-half.should-get
- vidjil-2016.09/algo/tests/should-get-tests/cgi-align.should-get
- vidjil-2016.09/algo/tests/should-get-tests/stanford-labels-FaW.should-get
- vidjil-2016.09/algo/tests/should-get-tests/ambiguous_representative.should-get
- vidjil-2016.09/algo/tests/should-get-tests/gzip.should-get
- vidjil-2016.09/algo/tests/should-get-tests/stanford-x100-first.should-get
- vidjil-2016.09/algo/tests/should-get-tests/multi-i-complete.should-get
- vidjil-2016.09/algo/tests/should-get-tests/trb-only-VJ.should-get
- vidjil-2016.09/algo/tests/should-get-tests/stanford-debug.should-get
- vidjil-2016.09/algo/tests/should-get-tests/quality-json.should-get
- vidjil-2016.09/algo/tests/should-get-tests/stanford-labels-W.should-get
- vidjil-2016.09/algo/tests/should-get-tests/revcomp.should-get
- vidjil-2016.09/algo/tests/should-get-tests/vidjil_revcomp_s22.should-get
- vidjil-2016.09/algo/tests/should-get-tests/trd-dd2-dd3.should-get
- vidjil-2016.09/algo/tests/should-get-tests/chimera-fake.should-get
- vidjil-2016.09/algo/tests/should-get-tests/large-r.should-get
- vidjil-2016.09/algo/tests/should-get-tests/cgi-align3.should-get
- vidjil-2016.09/algo/tests/should-get-tests/segment_S22.should-get
- vidjil-2016.09/algo/tests/should-get-tests/stanford-germlines.should-get
- vidjil-2016.09/algo/tests/should-get-tests/chimera-fake-VJ-germlines.should-get
- vidjil-2016.09/algo/tests/should-get-tests/unsegmentation-causes-u.should-get
- vidjil-2016.09/algo/tests/should-get-tests/stanford-detailed.should-get
- vidjil-2016.09/algo/tests/should-get-tests/chimera-fake-2.should-get
- vidjil-2016.09/algo/tests/should-get-tests/ambiguous_representative2.should-get
- vidjil-2016.09/algo/tests/should-get-tests/representative-N.should-get
- vidjil-2016.09/algo/tests/should-get-tests/clones_simul.should-get
- vidjil-2016.09/algo/tests/should-get-tests/stanford-k14.should-get
- vidjil-2016.09/algo/tests/should-get-tests/unsegmentation-causes.should-get
- vidjil-2016.09/algo/tests/should-get-tests/vidjil-error-w-small.should-get
- vidjil-2016.09/algo/tests/should-get-tests/vidjil-warning-A.should-get
- vidjil-2016.09/algo/tests/should-get-tests/no-cdr3.should-get
- vidjil-2016.09/algo/tests/should-get-tests/stanford.should-get
- vidjil-2016.09/algo/tests/should-get-tests/stanford-fuse.should-get
- vidjil-2016.09/algo/tests/should-get-tests/10-md5-data.should-get
- vidjil-2016.09/algo/tests/should-get-tests/clones_simul_cluster.should-get
- vidjil-2016.09/algo/tests/should-get-tests/cgi-align2.should-get
- vidjil-2016.09/algo/tests/should-get-tests/multi-short.should-get
- vidjil-2016.09/algo/tests/should-get-tests/stanford-segment-x100-first.should-get
- vidjil-2016.09/algo/tests/should-get-tests/vidjil_revcomp_VdJa.should-get
- vidjil-2016.09/algo/tests/unit-tests
- vidjil-2016.09/algo/tests/unit-tests/tests.h
- vidjil-2016.09/algo/tests/unit-tests/testSegment.cpp
- vidjil-2016.09/algo/tests/unit-tests/testCluster.cpp
- vidjil-2016.09/algo/tests/unit-tests/testRepresentative.cpp
- vidjil-2016.09/algo/tests/unit-tests/testReadStorage.cpp
- vidjil-2016.09/algo/tests/unit-tests/testKmerAffect.cpp
- vidjil-2016.09/algo/tests/unit-tests/testWindowsStorage.cpp
- vidjil-2016.09/algo/tests/unit-tests/testScore.cpp
- vidjil-2016.09/algo/tests/unit-tests/testAffectAnalyser.cpp
- vidjil-2016.09/algo/tests/unit-tests/tests.cpp
- vidjil-2016.09/algo/tests/unit-tests/testBugs.cpp
- vidjil-2016.09/algo/tests/unit-tests/testChooser.cpp
- vidjil-2016.09/algo/tests/unit-tests/testing.h
- vidjil-2016.09/algo/tests/unit-tests/testStorage.cpp
- vidjil-2016.09/algo/tests/unit-tests/testSampler.cpp
- vidjil-2016.09/algo/tests/unit-tests/testTools.cpp
- vidjil-2016.09/algo/tests/Makefile
- vidjil-2016.09/algo/tests/should-vdj-to-tap.py
- vidjil-2016.09/algo/tests/should-to-tap.sh
- vidjil-2016.09/algo/tests/should-vdj-tests
- vidjil-2016.09/algo/tests/should-vdj-tests/0215-ren-IGH+.should-vdj.fa
- vidjil-2016.09/algo/tests/should-vdj-tests/gosh-igh.should-vdj.fa
- vidjil-2016.09/algo/tests/should-vdj-tests/0000-nck-TRA+D.should-vdj.fa
- vidjil-2016.09/algo/tests/should-vdj-tests/Demo-X5.should-vdj.fa
- vidjil-2016.09/algo/tests/should-vdj-tests/0119-lil-IGK+-TRA+D-TRD+-TRG.should-vdj.fa
- vidjil-2016.09/algo/tests/should-vdj-tests/S22-IGH.should-locus.fa
- vidjil-2016.09/algo/tests/should-vdj-tests/0894-lil-IGK+.should-vdj.fa
- vidjil-2016.09/algo/tests/should-vdj-tests/0122-lil-TRG.should-vdj.fa
- vidjil-2016.09/algo/tests/should-vdj-tests/0298-lil-IGH.should-vdj.fa
- vidjil-2016.09/algo/tests/should-vdj-tests/prague-Vd2Ja29.should-vdj.fa
- vidjil-2016.09/algo/tests/should-vdj-tests/0000-nck-TRB.should-vdj.fa
- vidjil-2016.09/algo/tests/should-vdj-tests/0000-nck-TRD+-VDDJ.should-vdj.fa
- vidjil-2016.09/algo/tests/should-vdj-tests/trd-dd2up-dd3down.should-vdj.fa
- vidjil-2016.09/algo/tests/should-vdj-tests/ext-nucleotides-N.should-vdj.fa
- vidjil-2016.09/algo/tests/should-vdj-tests/0000-lil-lec-TRG.should-vdj.fa
- vidjil-2016.09/algo/tests/should-vdj-tests/bug20151006-rc.should-vdj.fa
- vidjil-2016.09/algo/tests/should-vdj-tests/0298-lil-IGK+.should-vdj.fa
- vidjil-2016.09/algo/tests/should-vdj-tests/0124-lil-TRA+D.should-vdj.fa
- vidjil-2016.09/algo/tests/should-vdj-tests/0120-lil-TRA+D.should-vdj.fa
- vidjil-2016.09/algo/tests/should-vdj-tests/trb+.bd2-bj2-3.should-vdj.fa
- vidjil-2016.09/algo/tests/should-vdj-tests/BRI_TRB.should-vdj.fa
- vidjil-2016.09/algo/tests/should-vdj-tests/0444-lil-TRA+D.should-vdj.fa
- vidjil-2016.09/algo/tests/should-vdj-tests/2944-lil-IGH.should-vdj.fa
- vidjil-2016.09/algo/tests/should-vdj-tests/0000-nck-TRG.should-vdj.fa
- vidjil-2016.09/algo/tests/should-vdj-tests/segment_simul.should-vdj.fa
- vidjil-2016.09/algo/tests/should-vdj-tests/igh-vdj.should-vdj.fa
- vidjil-2016.09/algo/tests/should-vdj-tests/BRI_multi.should-vdj.fa
- vidjil-2016.09/algo/tests/should-vdj-tests/do_not_segment.should-locus.fa
- vidjil-2016.09/algo/tests/should-vdj-tests/1043-IGK.should-vdj.fa
- vidjil-2016.09/algo/tests/should-vdj-tests/0147-lil-IGH-TRG.should-vdj.fa
- vidjil-2016.09/algo/tests/should-vdj-tests/BRI_IGK.should-vdj.fa
- vidjil-2016.09/algo/tests/should-vdj-tests/0298-lil-TRD+.should-vdj.fa
- vidjil-2016.09/algo/tests/should-vdj-tests/BRI_IGH.should-vdj.fa
- vidjil-2016.09/algo/tests/should-vdj-tests/trd-dd2-dd3.should-vdj.fa
- vidjil-2016.09/algo/tests/should-vdj-tests/0000-nck-TRD+.should-vdj.fa
- vidjil-2016.09/algo/tests/should-vdj-tests/0118-lil-IGH-TRG.should-vdj.fa
- vidjil-2016.09/algo/tests/should-vdj-tests/1043-IGL.should-vdj.fa
- vidjil-2016.09/algo/tests/should-vdj-tests/0216-ren-IGH+.should-vdj.fa
- vidjil-2016.09/algo/tests/should-vdj-tests/0000-nck-TRD.should-vdj.fa
- vidjil-2016.09/algo/tests/should-vdj-tests/0443-lil-TRA+D.should-vdj.fa
- vidjil-2016.09/algo/tests/should-vdj-tests/prague-TRB+.should-vdj.fa
- vidjil-2016.09/algo/tests/should-vdj-tests/0125-lil-TRD+.should-vdj.fa
- vidjil-2016.09/algo/tests/should-vdj-tests/0000-nck-TRB+.should-vdj.fa
- vidjil-2016.09/algo/tests/should-vdj-tests/0215-ren-unseg.should-locus.fa
- vidjil-2016.09/algo/tests/should-vdj-tests/0914-pap-IGH+.should-vdj.fa
- vidjil-2016.09/algo/tests/should-vdj-tests/cdr3-indels.should-vdj.fa
- vidjil-2016.09/algo/tests/should-vdj-tests/0169-lil-TRA+D.should-vdj.fa
- vidjil-2016.09/algo/tests/ansi.py
- vidjil-2016.09/algo/tests/bugs
- vidjil-2016.09/algo/tests/bugs/bug20130617.fa
- vidjil-2016.09/algo/tests/bugs/bug20141024.fa
- vidjil-2016.09/algo/tests/bugs/bug20150604.should_get
- vidjil-2016.09/algo/tests/bugs/bug20131218.should_get
- vidjil-2016.09/algo/tests/bugs/bug20131218.fa
- vidjil-2016.09/algo/tests/bugs/bug20160121.should_get
- vidjil-2016.09/algo/tests/bugs/kmersegment.fa
- vidjil-2016.09/algo/tests/bugs/bug20160121.fa
- vidjil-2016.09/algo/tests/bugs/bug20150909.fa
- vidjil-2016.09/algo/tests/bugs/bug20150629.fa
- vidjil-2016.09/algo/tests/bugs/bug20130617.should_get
- vidjil-2016.09/algo/tests/bugs/bug20150629.should_get
- vidjil-2016.09/algo/tests/bugs/bug20150604.fa
- vidjil-2016.09/algo/tests/bugs/bug20141024.should_get
- vidjil-2016.09/algo/lib
- vidjil-2016.09/algo/lib/docopt_private.h
- vidjil-2016.09/algo/lib/docopt_value.h
- vidjil-2016.09/algo/lib/json.h
- vidjil-2016.09/algo/lib/Makefile
- vidjil-2016.09/algo/lib/docopt.cpp
- vidjil-2016.09/algo/lib/docopt_util.h
- vidjil-2016.09/algo/lib/json.hpp
- vidjil-2016.09/algo/lib/docopt.h
- vidjil-2016.09/algo/lib/gzstream.cpp
- vidjil-2016.09/algo/lib/gzstream.h
- vidjil-2016.09/algo/cgi
- vidjil-2016.09/algo/cgi/similarity.cpp
- vidjil-2016.09/algo/cgi/align.cpp
- vidjil-2016.09/algo/vidjil.cpp
- vidjil-2016.09/algo/core
- vidjil-2016.09/algo/core/affectanalyser.h
- vidjil-2016.09/algo/core/segment.h
- vidjil-2016.09/algo/core/cluster-junctions.cpp
- vidjil-2016.09/algo/core/fasta.cpp
- vidjil-2016.09/algo/core/labels.cpp
- vidjil-2016.09/algo/core/kmeraffect.h
- vidjil-2016.09/algo/core/similarityMatrix.cpp
- vidjil-2016.09/algo/core/compare-all.h
- vidjil-2016.09/algo/core/tools.cpp
- vidjil-2016.09/algo/core/fasta.h
- vidjil-2016.09/algo/core/windows.h
- vidjil-2016.09/algo/core/windowExtractor.h
- vidjil-2016.09/algo/core/json.h
- vidjil-2016.09/algo/core/stats.h
- vidjil-2016.09/algo/core/Makefile
- vidjil-2016.09/algo/core/json.cpp
- vidjil-2016.09/algo/core/lazy_msa.h
- vidjil-2016.09/algo/core/germline.h
- vidjil-2016.09/algo/core/read_storage.h
- vidjil-2016.09/algo/core/stats.cpp
- vidjil-2016.09/algo/core/kmerstore.h
- vidjil-2016.09/algo/core/read_score.cpp
- vidjil-2016.09/algo/core/dynprog.h
- vidjil-2016.09/algo/core/windows.cpp
- vidjil-2016.09/algo/core/kmeraffect.cpp
- vidjil-2016.09/algo/core/windowExtractor.cpp
- vidjil-2016.09/algo/core/cluster-junctions.h
- vidjil-2016.09/algo/core/sequenceSampler.h
- vidjil-2016.09/algo/core/segment.cpp
- vidjil-2016.09/algo/core/list_utils.h
- vidjil-2016.09/algo/core/dynprog.cpp
- vidjil-2016.09/algo/core/read_chooser.cpp
- vidjil-2016.09/algo/core/similarityMatrix.h
- vidjil-2016.09/algo/core/read_score.h
- vidjil-2016.09/algo/core/read_storage.cpp
- vidjil-2016.09/algo/core/labels.h
- vidjil-2016.09/algo/core/compare-all.cpp
- vidjil-2016.09/algo/core/mkdir.cpp
- vidjil-2016.09/algo/core/representative.cpp
- vidjil-2016.09/algo/core/germline.cpp
- vidjil-2016.09/algo/core/kmerstore.cpp
- vidjil-2016.09/algo/core/affectanalyser.cpp
- vidjil-2016.09/algo/core/representative.h
- vidjil-2016.09/algo/core/tools.h
- vidjil-2016.09/algo/core/read_chooser.h
- vidjil-2016.09/algo/core/lazy_msa.cpp
- vidjil-2016.09/algo/core/sequenceSampler.cpp
- vidjil-2016.09/algo/core/output.h
- vidjil-2016.09/algo/core/mkdir.h
- vidjil-2016.09/data
- vidjil-2016.09/data/chimera-fake-half.fa
- vidjil-2016.09/data/Stanford_S22.label
- vidjil-2016.09/data/small_V.fa
- vidjil-2016.09/data/common-V-D.fa
- vidjil-2016.09/data/isotypes.fa
- vidjil-2016.09/data/analysis-with-windows.analysis
- vidjil-2016.09/data/bug-revcomp.fa
- vidjil-2016.09/data/clones_simul.fa
- vidjil-2016.09/data/malformed5.fq
- vidjil-2016.09/data/chimera-trg.fa
- vidjil-2016.09/data/overlap-d-j.fa
- vidjil-2016.09/data/test1.fq
- vidjil-2016.09/data/bug-segment-overlap.fa
- vidjil-2016.09/data/chimera-fake-VJ.fa
- vidjil-2016.09/data/revcomp-VdJa.fa
- vidjil-2016.09/data/Makefile
- vidjil-2016.09/data/ambiguous_representative.fa
- vidjil-2016.09/data/representative_revcomp.fa
- vidjil-2016.09/data/trd-dd2-dd3.fa
- vidjil-2016.09/data/no_representative.fa
- vidjil-2016.09/data/revcomp.fa
- vidjil-2016.09/data/small_J.fa
- vidjil-2016.09/data/representative.fq
- vidjil-2016.09/data/segment_lec.fa
- vidjil-2016.09/data/clones_simul.fa.gz
- vidjil-2016.09/data/msa3.fa
- vidjil-2016.09/data/large_N.fa
- vidjil-2016.09/data/toy_J.fa
- vidjil-2016.09/data/chimera-fake-VJ-germlines.data
- vidjil-2016.09/data/chimera-fake.fa
- vidjil-2016.09/data/results-two-clones-1-2.vidjil
- vidjil-2016.09/data/long-segmentation.fa
- vidjil-2016.09/data/test_representatives.fa
- vidjil-2016.09/data/test1.fa
- vidjil-2016.09/data/msa2.fa
- vidjil-2016.09/data/malformed1.fq
- vidjil-2016.09/data/representative.fa
- vidjil-2016.09/data/segmentation.fasta
- vidjil-2016.09/data/multi-short.fa
- vidjil-2016.09/data/malformed3.fq
[truncated: 29 more entries]
