# Supplementary material for: Vidjil: A Web Platform for Analysis of High-Throughput Repertoire Sequencing
Source: PLoS One. 2016 Nov 11;11(11):e0166126. doi: 10.1371/journal.pone.0166126 (PMC5106020; doi:10.1371/journal.pone.0166126)
Supplement: S2 File — The source code is also accessible on our source code repository (git.vidjil.org). Regular releases of the algorithm can be downloaded at vidjil.org/releases. (TGZ) [file pone.0166126.s002.tgz › vidjil-2016.09/tools/pear.py]

from os import listdir, path, makedirs
from os.path import isfile, join
import sys
import shutil
import gzip
import subprocess
import argparse
import shlex
import os

parser = argparse.ArgumentParser(description='Use PEAR read merger to make a new fastq file and keep unmerged reads')

parser.add_argument("file_R1", help="reverse read file")
parser.add_argument("file_R2", help="forward read file")
parser.add_argument("output_file", help="output file")
parser.add_argument("-r1", "--keep_r1", help="keep unmerged reverse reads", action="store_true")
parser.add_argument("-r2", "--keep_r2", help="keep unmerged forward reads", action="store_true")
parser.add_argument("-p", "--pear-options", help="additional options passed to PEAR", default="")
parser.add_argument("-k", "--keep", help="keep temporary files (may take lots of disk space in the end)", action = 'store_true')


args = parser.parse_args()
f_r1 = args.file_R1
f_r2 = args.file_R2
f_out = args.output_file


exit_code = subprocess.call(["pear",
 "-f", f_r1,
 "-r", f_r2,
 "-o", f_out,
 "-j", "1"]
                + shlex.split(args.pear_options)
)

if exit_code > 0:
    raise EnvironmentError "Pear failed"

try :
    with gzip.open(f_out, 'w') as outFile:
        with open(f_out+'.assembled.fastq', 'rb') as f1:
            shutil.copyfileobj(f1, outFile)
        if (args.keep_r1):
            with open(f_out+'.unassembled.reverse.fastq', 'rb') as f2:
                shutil.copyfileobj(f2, outFile)
        if (args.keep_r2):
            with open(f_out+'.unassembled.forward.fastq', 'rb') as f3:
                shutil.copyfileobj(f3, outFile)
        if not args.keep:
            os.remove(f_out+'.assembled.fastq')
            os.remove(f_out+'.unassembled.reverse.fastq')
            os.remove(f_out+'.unassembled.forward.fastq')
except IOError :
    os.remove(f_out)
    raise
