# Supplementary material for: Vidjil: A Web Platform for Analysis of High-Throughput Repertoire Sequencing
Source: PLoS One. 2016 Nov 11;11(11):e0166126. doi: 10.1371/journal.pone.0166126 (PMC5106020; doi:10.1371/journal.pone.0166126)
Supplement: S2 File — The source code is also accessible on our source code repository (git.vidjil.org). Regular releases of the algorithm can be downloaded at vidjil.org/releases. (TGZ) [file pone.0166126.s002.tgz › vidjil-2016.09/tools/tests/diff-two-files-c.should_get]

!LAUNCH: python ../diff.py ../../data/results-two-clones-1-2.vidjil ../../data/results-two-clones-1-3.vidjil -c

$ Clone id-1 is a common clone, with a different number of reads 
1:id-1 .* 800 .* 300

$ Clone id-2 is not a common clone
0:id-2

$ Clone id-3 is not a common clone
0:id-3
