# Supplementary material for: Vidjil: A Web Platform for Analysis of High-Throughput Repertoire Sequencing
Source: PLoS One. 2016 Nov 11;11(11):e0166126. doi: 10.1371/journal.pone.0166126 (PMC5106020; doi:10.1371/journal.pone.0166126)
Supplement: S2 File — The source code is also accessible on our source code repository (git.vidjil.org). Regular releases of the algorithm can be downloaded at vidjil.org/releases. (TGZ) [file pone.0166126.s002.tgz › vidjil-2016.09/tools/tests/fuse-doc.should_get]

!LAUNCH: python ../fuse.py ../../doc/analysis-example1.vidjil ../../doc/analysis-example2.vidjil; cat fused.vidjil | python ../format_json.py -1 -u

$ Fuse the two examples (three samples, two identical)
e1:"segmented": [335662, 335662, 410124]

$ IGH and TRG germlines
e1:"germline": {"TRG": [250000, 250000, 300000], "IGH": [85662, 85662, 10124]}
