# Supplementary material for: Vidjil: A Web Platform for Analysis of High-Throughput Repertoire Sequencing
Source: PLoS One. 2016 Nov 11;11(11):e0166126. doi: 10.1371/journal.pone.0166126 (PMC5106020; doi:10.1371/journal.pone.0166126)
Supplement: S2 File — The source code is also accessible on our source code repository (git.vidjil.org). Regular releases of the algorithm can be downloaded at vidjil.org/releases. (TGZ) [file pone.0166126.s002.tgz › vidjil-2016.09/tools/tests/Makefile]

SHOULD=$(wildcard *.should_get)
TAP=$(SHOULD:.should_get=.tap)

all: $(TAP) doctests

fuse-doc.tap: fuse-doc.should_get force
	$(MAKE) -C ../../doc analysis-example1.vidjil
	./should-to-tap.sh $<

%.tap: %.should_get force
	./should-to-tap.sh $<

doctests:
	@echo "*** Launching python tests..."
	python -m doctest -v ../fuse.py
	python -m doctest -v ../utils.py
	python ../org-babel-tangle.py --test
	@echo "*** All python tests passed"

force:
