# Supplementary material for: Vidjil: A Web Platform for Analysis of High-Throughput Repertoire Sequencing
Source: PLoS One. 2016 Nov 11;11(11):e0166126. doi: 10.1371/journal.pone.0166126 (PMC5106020; doi:10.1371/journal.pone.0166126)
Supplement: S2 File — The source code is also accessible on our source code repository (git.vidjil.org). Regular releases of the algorithm can be downloaded at vidjil.org/releases. (TGZ) [file pone.0166126.s002.tgz › vidjil-2016.09/tools/tests/window-change.should_get]

!LAUNCH: (cd .. ; python analysis-windows.py -w 40 ../data/analysis-with-windows.analysis ; python analysis-windows.py -w 60 ../data/analysis-with-windows.analysis.new ; ./diff_json.sh ../data/analysis-with-windows.analysis{,.new.new} -s ; cat ../data/analysis-with-windows.analysis.new)

$ First and last files are identical
1:are identical

$ Middle file has the good 40-bp windows
1: "id": "CTGTACCCGGGAGGAACAATATAGCAGCTGGTACTTTGAC"
1: "id": "CTGTACCGGGGAGGAACAATATAGCAGCTGGTACTTTGAC"
1: "id": "GTTACTATGATAGTAGTGGTTATTACGGGGTAGGGCAGTA"
