# Supplementary material for: Vidjil: A Web Platform for Analysis of High-Throughput Repertoire Sequencing
Source: PLoS One. 2016 Nov 11;11(11):e0166126. doi: 10.1371/journal.pone.0166126 (PMC5106020; doi:10.1371/journal.pone.0166126)
Supplement: S2 File — The source code is also accessible on our source code repository (git.vidjil.org). Regular releases of the algorithm can be downloaded at vidjil.org/releases. (TGZ) [file pone.0166126.s002.tgz › vidjil-2016.09/tools/tests/fuse-files-no-clones.should_get]

!LAUNCH: python ../fuse.py ../../data/no_clones.vidjil ../../data/results-two-clones-1-2.vidjil -o fused_no_clones.vidjil; cat fused_no_clones.vidjil

$ Fuse the three files
2: ListWindows: .0, 1000.

$ Check the producer string in output file
1: "producer": "vidjil fuse"
