# Supplementary material for: Vidjil: A Web Platform for Analysis of High-Throughput Repertoire Sequencing
Source: PLoS One. 2016 Nov 11;11(11):e0166126. doi: 10.1371/journal.pone.0166126 (PMC5106020; doi:10.1371/journal.pone.0166126)
Supplement: S2 File — The source code is also accessible on our source code repository (git.vidjil.org). Regular releases of the algorithm can be downloaded at vidjil.org/releases. (TGZ) [file pone.0166126.s002.tgz › vidjil-2016.09/tools/ansi.py]

'''
This module generates ANSI character codes to printing colors to terminals.
See: http://en.wikipedia.org/wiki/ANSI_escape_code

Part of colorama, https://pypi.python.org/pypi/colorama
Copyright (c) 2010 Jonathan Hartley <tartley@tartley.com>

Released under the New BSD license (reproduced below), or alternatively you may
use this software under any OSI approved open source license such as those at
http://opensource.org/licenses/alphabetical
'''

CSI = '\033['

def code_to_chars(code):
    return CSI + str(code) + 'm'

class AnsiCodes(object):
    def __init__(self, codes):
        for name in dir(codes):
            if not name.startswith('_'):
                value = getattr(codes, name)
                setattr(self, name, code_to_chars(value))

class AnsiFore:
    BLACK   = 30
    RED     = 31
    GREEN   = 32
    YELLOW  = 33
    BLUE    = 34
    MAGENTA = 35
    CYAN    = 36
    WHITE   = 37
    RESET   = 39

class AnsiBack:
    BLACK   = 40
    RED     = 41
    GREEN   = 42
    YELLOW  = 43
    BLUE    = 44
    MAGENTA = 45
    CYAN    = 46
    WHITE   = 47
    RESET   = 49

class AnsiStyle:
    BRIGHT    = 1
    DIM       = 2
    NORMAL    = 22
    RESET_ALL = 0

Fore = AnsiCodes( AnsiFore )
Back = AnsiCodes( AnsiBack )
Style = AnsiCodes( AnsiStyle )
