# Supplementary material for: Vidjil: A Web Platform for Analysis of High-Throughput Repertoire Sequencing
Source: PLoS One. 2016 Nov 11;11(11):e0166126. doi: 10.1371/journal.pone.0166126 (PMC5106020; doi:10.1371/journal.pone.0166126)
Supplement: S2 File — The source code is also accessible on our source code repository (git.vidjil.org). Regular releases of the algorithm can be downloaded at vidjil.org/releases. (TGZ) [file pone.0166126.s002.tgz › vidjil-2016.09/germline/mus-musculus/isotypes.data]

{

    "IgVC": {
        "shortcut": "C",
        "color" : "#6c71c4",
        "description": "Mus musculus, heavy locus, with constant heavy chains",
        "recombinations": [ {
            "5": ["IGHV.fa"],
            "4": ["IGHJ.fa"],
            "3": ["IGHC=A.fa",
                  "IGHC=G2B.fa",
                  "IGHC=G3.fa",
                  "IGHC=M.fa"
                 ]
        } ],
        "parameters": {
            "seed": "12s"
        }
    },


    "IgJC": {
        "shortcut": "c",
        "color" : "#8c91e4",
        "description": "Mus musculus, heavy locus, with constant heavy chains",       
        "recombinations": [ {
            "5": ["IGHJ.fa"],
            "3": ["IGHC=A.fa",
                  "IGHC=G2B.fa",
                  "IGHC=G3.fa",
                  "IGHC=M.fa"
                 ]
        } ],
        "parameters": {
            "seed": "12s"
        }
      }
}
