# Supplementary material for: Vidjil: A Web Platform for Analysis of High-Throughput Repertoire Sequencing
Source: PLoS One. 2016 Nov 11;11(11):e0166126. doi: 10.1371/journal.pone.0166126 (PMC5106020; doi:10.1371/journal.pone.0166126)
Supplement: S2 File — The source code is also accessible on our source code repository (git.vidjil.org). Regular releases of the algorithm can be downloaded at vidjil.org/releases. (TGZ) [file pone.0166126.s002.tgz › vidjil-2016.09/germline/get-saved-germline]

#!/bin/sh

dir=$(dirname $0)

germline_id=$(cat $dir/germline_id)

cat <<EOF
By downloading the IMGT germline databases (IMGT/GENE-DB), you
accept the IMGT® license: academic research only, provided that it is referred
to IMGT® and cited as "IMGT®, the international ImMunoGeneTics information
system® http://www.imgt.org (founder and director: Marie-Paule Lefranc,
Montpellier, France).  Lefranc, M.-P., IMGT®, the international ImMunoGeneTics
database, Nucl. Acids Res., 29, 207-209 (2001). PMID:11125093.

Otherwise please remove the files from your system.
EOF

wget -N http://www.vidjil.org/germlines/germline-${germline_id}.tar.gz
tar xzfv germline-${germline_id}.tar.gz --strip-components=1 germline/
tar xzfv germline-${germline_id}.tar.gz --strip-components=1 -C $dir/../browser/ browser/
