# Supplementary material for: Vidjil: A Web Platform for Analysis of High-Throughput Repertoire Sequencing
Source: PLoS One. 2016 Nov 11;11(11):e0166126. doi: 10.1371/journal.pone.0166126 (PMC5106020; doi:10.1371/journal.pone.0166126)
Supplement: S2 File — The source code is also accessible on our source code repository (git.vidjil.org). Regular releases of the algorithm can be downloaded at vidjil.org/releases. (TGZ) [file pone.0166126.s002.tgz › vidjil-2016.09/germline/revcomp-fasta.py]

'''
python revcomp-fasta.py < in.fa > out.fa
'''

import fasta
import sys

for f in fasta.parse_as_Fasta(sys.stdin):
    f.revcomp()
    sys.stdout.write(str(f))
