# Supplementary material for: Vidjil: A Web Platform for Analysis of High-Throughput Repertoire Sequencing
Source: PLoS One. 2016 Nov 11;11(11):e0166126. doi: 10.1371/journal.pone.0166126 (PMC5106020; doi:10.1371/journal.pone.0166126)
Supplement: S2 File — The source code is also accessible on our source code repository (git.vidjil.org). Regular releases of the algorithm can be downloaded at vidjil.org/releases. (TGZ) [file pone.0166126.s002.tgz › vidjil-2016.09/germline/get-germline]

#!/bin/sh

cd $(dirname $0)
wget -O - http://www.imgt.org/download/GENE-DB/IMGTGENEDB-ReferenceSequences.fasta-nt-WithGaps-F+ORF+inframeP | python split-from-imgt.py

wget -O IMGT_RELEASE http://www.imgt.org/download/GENE-DB/RELEASE

wget -N http://rbx.vidjil.org/browser/germline/IGK-INTRON.fa
wget -N http://rbx.vidjil.org/browser/germline/IGK-KDE.fa
