# Supplementary material for: Vidjil: A Web Platform for Analysis of High-Throughput Repertoire Sequencing
Source: PLoS One. 2016 Nov 11;11(11):e0166126. doi: 10.1371/journal.pone.0166126 (PMC5106020; doi:10.1371/journal.pone.0166126)
Supplement: S2 File — The source code is also accessible on our source code repository (git.vidjil.org). Regular releases of the algorithm can be downloaded at vidjil.org/releases. (TGZ) [file pone.0166126.s002.tgz › vidjil-2016.09/algo/tests/should-get-tests/trd-dd2-dd3-complete.should-get]

!LAUNCH: $VIDJIL_DIR/vidjil $VIDJIL_DEFAULT_OPTIONS -A -g $VIDJIL_DIR/germline $VIDJIL_DIR/data/trd-dd2-dd3.fa

$ Segment only 2 reads, because there is no -i
1:junction detected in 2 reads

$ TRDV3*01-TRDD3*01 reported as "UNSEG only V/5'"
1:UNSEG only V/5' .*-> .*  2

$ TRDD2*01-TRDJ1*01 reported as "UNSEG only J/3'"
1:UNSEG only J/3' .*-> .*  2

$ TRDD2*01-TRDD3*01 reported as "UNSEG too few V/J"
1:UNSEG too few V/J.*-> .*  2
