# Supplementary material for: Vidjil: A Web Platform for Analysis of High-Throughput Repertoire Sequencing
Source: PLoS One. 2016 Nov 11;11(11):e0166126. doi: 10.1371/journal.pone.0166126 (PMC5106020; doi:10.1371/journal.pone.0166126)
Supplement: S2 File — The source code is also accessible on our source code repository (git.vidjil.org). Regular releases of the algorithm can be downloaded at vidjil.org/releases. (TGZ) [file pone.0166126.s002.tgz › vidjil-2016.09/algo/tests/should-get-tests/10-md5-germline.should-get]

!NO_LAUNCHER:
!LAUNCH: (cd $VIDJIL_DIR/germline ; md5sum *.fa || md5 -r *.fa)

$ Check md5 in germline/, sequences split and processed from IMGT
1:3a655c9d99ca04907a120f1b69febf2e IGHD.fa
1:99648acbcf17a675fa7e48ae8c8836d2 IGHJ.fa
1:92aef873dde83c68070843a57904b15b IGHV.fa
1:15a49bc8fc8dcb78153b3e6c3df9f5e4 IGKJ.fa
1:a27659426126c5ab779a00bc9643d73e IGKV.fa
1:fb5f822dfa2eea38b0ece774bbdda17a IGLJ.fa
1:5f2039964e6623a5d88eb9b33be07a1a IGLV.fa
1:cc51221ca24540b7434473d1f27fdc72 TRAJ.fa
1:d249b9fe019f945d0643dd8d0e978f49 TRAV.fa
1:f66c70cda5b369aecd34ab1cd11e7415 TRBD.fa
1:7eaa560f388d7bbf596e6577812a3c2c TRBJ.fa
1:2ba9bfe18bd6540f07009489d4881159 TRBV.fa
1:97e784cdfd5994c10ebbbedfcf332ef6 TRDD.fa
1:014c76bb3c4d051f4174aaf768573789 TRDJ.fa
1:74b37f99e9a63b861c03d1a55b4ee58a TRDV.fa
1:45c015c36a2cb34bb26fe22b7ec7401a TRGJ.fa
1:40e7f196afc226db253d6ff5169f99bd TRGV.fa

$ Check md5 in germline/, other sequences
1:e47e9881c18535d719d1858e3781815d IGHD_upstream.fa
1:301b1035a82526a882192690d8f58edc TRBD_upstream.fa
1:1b05fb4a7aae78a5d0ce057329916393 TRDD_upstream.fa
1:08041ed38ba7f82db4a9be4ffc9be0b2 IGHJ_downstream.fa
1:c4fcb42220cb32e672a339add4ead573 IGKJ_downstream.fa
1:85334307e9f9cf4ff94736a09296a4ff IGLJ_downstream.fa
1:bfe2f5e4ffdd1c7ec0cb45fd201c555e TRAJ_downstream.fa
1:24fabe6edeb8ddf12c794a9a10966a96 TRBJ_downstream.fa
1:febb288d599bef1082b6c15e3f98c9b8 TRDJ_downstream.fa
1:99d92d49f6bf74d5fb9a8620344145fe TRGJ_downstream.fa
1:7d6247262807ad5478b7a4e52a59c568 IGK-INTRON.fa
1:1147a04c4e8a8dd534aae65db1ae13ca IGK-KDE.fa
1:3631478c97b8660996850c91adb61409 TRDD2_upstream.fa
1:eadaa15ed34a836f5ecfd2380eadc03e TRDD3_downstream.fa
1:8707043df48f0ce114e287144a9450c5 IGHC=A1.fa
1:c7ff5d88e6177e33d904903880353833 IGHC=A2.fa
1:f4b1d85e86ea58d7beb67b6b09836947 IGHC=D.fa
1:f6b4a148186423e6325b21f97fbcf4e4 IGHC=E.fa
1:a4c7d9e8e62382375b5955b4c6293c5e IGHC=G1.fa
1:0fe7e446c5e7855716b9bc5d6d8ada69 IGHC=G2.fa
1:f0d339fa483fd0222a19583fb3488d28 IGHC=G3.fa
1:eb09ee85b569805670f0b8808340c1ea IGHC=G4.fa
1:ff0edc0d2932bf94096968e4453d435f IGHC=GP.fa
1:dbedebc8b08b4bc7a5c19a8036e42464 IGHC=M.fa
