# Supplementary material for: Vidjil: A Web Platform for Analysis of High-Throughput Repertoire Sequencing
Source: PLoS One. 2016 Nov 11;11(11):e0166126. doi: 10.1371/journal.pone.0166126 (PMC5106020; doi:10.1371/journal.pone.0166126)
Supplement: S2 File — The source code is also accessible on our source code repository (git.vidjil.org). Regular releases of the algorithm can be downloaded at vidjil.org/releases. (TGZ) [file pone.0166126.s002.tgz › vidjil-2016.09/algo/tests/should-get-tests/common-V-D.should-get]

!LAUNCH: $VIDJIL_DIR/vidjil $VIDJIL_DEFAULT_OPTIONS -KA -z 0 -s \\\\#\\\\#\\\\#\\\\#\\\\#-\\\\#\\\\#\\\\#\\\\#\\\\# -G $VIDJIL_DIR/germline/IGH  $VIDJIL_DIR/data/common-V-D.fa  ; cat out/common-V-D.affects

$ Segments the sequence
1: SEG  .* -> .* 1 

$ Find the good affects for the D segment, including a AMBIGUOUS k-mer, common with V
1:_ _ _ \\?.f.f.f.f.f.f _ _ _ _

$ The windows found by the KmerSegmenter has a fairly good position
2: 1 163 180 220
