# Supplementary material for: Vidjil: A Web Platform for Analysis of High-Throughput Repertoire Sequencing
Source: PLoS One. 2016 Nov 11;11(11):e0166126. doi: 10.1371/journal.pone.0166126 (PMC5106020; doi:10.1371/journal.pone.0166126)
Supplement: S2 File — The source code is also accessible on our source code repository (git.vidjil.org). Regular releases of the algorithm can be downloaded at vidjil.org/releases. (TGZ) [file pone.0166126.s002.tgz › vidjil-2016.09/algo/tests/should-get-tests/stanford-json.should-get]

!REQUIRES: python $VIDJIL_DIR/tools/check_python_version.py
!LAUNCH: $VIDJIL_DIR/vidjil $VIDJIL_DEFAULT_OPTIONS -3 -z 1 -G $VIDJIL_DIR/germline/IGH -w 60 -r 5 -e 10 -b data  $VIDJIL_DIR/data/Stanford_S22.fasta > /dev/null ; cat out/data.vidjil | python $VIDJIL_DIR/tools/format_json.py -1

$ Number of reads
e1:"total": [13153]

$ Number of segmented reads
e1:"segmented": [13152]

$ Most abundant window
1:"id": "CCACCTATTACTGTACCCGGGAGGAACAATATAGCAGCTGGTACTTTGACTTCTGGGGCC".*"reads": \\[8\\]

$ Affect values are over all the sequence
1: "affectValues": .[^}]*"start": 1, "stop": 127

$ No quality information here
0: "quality"

$ Segmentation
1:"name": "IGHV3-11.03 6/ACCCGGGAGGAACAATAT/9 IGHD6-13.01 0//5 IGHJ4.02"

#                                                     Cys-T-=R=-E-=E=-Q-=Y=-S-=S=-W-=Y=-F-=D=-F-Trp
#          1         2         3         4         5  | *|  6         7   *     8    **   9    |  |10        11        12
# 12345678901234567890123456789012345678901234567890123456789012345678901234567890123456789012345678901234567890123456789012345678
# 5-----------------------------------------------------5N----------------ND----------DJ-----------------------------------------J
# GCTGTACCTGCAAATGAACAGCCTGCGAGCCGAGGACACGGCCACCTATTACTGTACCCGGGAGGAACAATATAGCAGCTGGTACTTTGACTTCTGGGGCCAGGGGATCCTGGTCACCGTCTCCTCAG
#                                                        ACCCGGGAGGAACAATAT
#                                                                          agcagctggtac
# 5(V): 1 -> 55
# 4(D): 74 -> 85
# 3(J): 86 -> 128
# CDR3: 56 -> 94
# JUNCTION: 53 -> 97

$ Segmentation details - V
1:"5": ."delRight": 6, "name": "IGHV3-11.03", "stop": 54.

$ Segmentation details - D
1:"4": ."delLeft": 9, "delRight": 0, "name": "IGHD6-13.01", "start": 73, "stop": 84.

$ Segmentation details - J
1:"3": ."delLeft": 5, "name": "IGHJ4.02", "start": 85.

$ Segmentation details - N1, N2
1:"N1": 18,
1:"N2": 0,

$ Segmentation details - CDR3, JUNCTION
1:"cdr3": ."aa": "TREEQYSSWYFDF", "start": 55, "stop": 93.
1:"junction": ."aa": "CTREEQYSSWYFDFW", .* "start": 52, "stop": 96.

$ Second sequence has a DNA sequence provided
1:"id": "TGTGCGAGAGGTTACTATGATAGTAGTGGTTATTACGGGGTAGGGCAGTACTACTACTAC".*"sequence": "[ACGT]+",

$ Second sequence also has evalues
1:"id": "TGTGCGAGAGGTTACTATGATAGTAGTGGTTATTACGGGGTAGGGCAGTACTACTACTAC".*"evalue": ."val": "[0-9\.e-]+"

$ All 'start' fields are 1-based, they never equal to zero
0: "start": 0
