# Supplementary material for: Vidjil: A Web Platform for Analysis of High-Throughput Repertoire Sequencing
Source: PLoS One. 2016 Nov 11;11(11):e0166126. doi: 10.1371/journal.pone.0166126 (PMC5106020; doi:10.1371/journal.pone.0166126)
Supplement: S2 File — The source code is also accessible on our source code repository (git.vidjil.org). Regular releases of the algorithm can be downloaded at vidjil.org/releases. (TGZ) [file pone.0166126.s002.tgz › vidjil-2016.09/algo/tests/should-get-tests/cdr3-vdj-fa.should-get]

!LAUNCH: $VIDJIL_DIR/vidjil $VIDJIL_DEFAULT_OPTIONS -c segment -3 -E 1.0 -g $VIDJIL_DIR/germline -i ../should-vdj-tests/Demo-X5.should-vdj.fa

$ Detects a CDR3 on regular V(D)J recombinations
1: IGH SEG.* [{].*[}]
1: IGK SEG.* [{].*[}]
1: IGL SEG.* [{].*[}]

1: TRA SEG.* [{].*[}]
1: TRB SEG.* [{].*[}]
1: TRG SEG.* [{].*[}]
1: TRD SEG.* [{].*[}]

$ Do not detect a CDR3 on irregular/incomplete recombinations
0: IGH[+] SEG.* [{].*[}]
0: IGK[+] SEG.* [{].*[}]
0: TRA[+]D SEG.* [{].*[}]
0: TRB[+] SEG.* [{].*[}]
0: TRD[+] SEG.* [{].*[}]


$ Compute the correct .vdj.fa headers, regular V(D*)J recombinations (as well as on TRA+D)
5: [+] VJ
f2: [+] VDJ
f1: [+] VDDJ

$ Compute the correct .vdj.fa headers, other irregular/incomplete recombinations
1: [+] DJ .* IGH[+]
1: [+] DJ .* TRB[+]

1: [+] VD .* TRD[+]
1: [+] DD .* TRD[+]

1: [+] V3 .* IGK[+]
1: [+] r3 .* IGK[+]
