# Supplementary material for: Vidjil: A Web Platform for Analysis of High-Throughput Repertoire Sequencing
Source: PLoS One. 2016 Nov 11;11(11):e0166126. doi: 10.1371/journal.pone.0166126 (PMC5106020; doi:10.1371/journal.pone.0166126)
Supplement: S2 File — The source code is also accessible on our source code repository (git.vidjil.org). Regular releases of the algorithm can be downloaded at vidjil.org/releases. (TGZ) [file pone.0166126.s002.tgz › vidjil-2016.09/algo/tests/should-get-tests/clones_lec.should-get]

!LAUNCH: $VIDJIL_DIR/vidjil $VIDJIL_DEFAULT_OPTIONS -G $VIDJIL_DIR/germline/TRG -c clones -A -3 $VIDJIL_DIR/data/segment_lec.fa

$ Extract 50bp windows (TRG)
1:found . 50-windows

$ Find the good number of windows
1: found 2 .* in 4 reads .* 7 reads

$ Find the good statistics on TRG
1: TRG .* -> .* 4 .* 117.0 .* 2 .* 0.500

$ Find the good length statistics
3: SEG.* 117.0
1: UNSEG too short w.* 40.0

$ Find the good CDR3
1: CATWA#YYKKLF
1: CAAWRPTGWFKIF
