# Supplementary material for: Vidjil: A Web Platform for Analysis of High-Throughput Repertoire Sequencing
Source: PLoS One. 2016 Nov 11;11(11):e0166126. doi: 10.1371/journal.pone.0166126 (PMC5106020; doi:10.1371/journal.pone.0166126)
Supplement: S2 File — The source code is also accessible on our source code repository (git.vidjil.org). Regular releases of the algorithm can be downloaded at vidjil.org/releases. (TGZ) [file pone.0166126.s002.tgz › vidjil-2016.09/algo/tests/should-get-tests/segment_simul.should-get]

!LAUNCH: $VIDJIL_DIR/vidjil $VIDJIL_DEFAULT_OPTIONS -v -g $VIDJIL_DIR/germline -c segment $VIDJIL_DIR/data/segment_simul.fa | grep '^[>#]'


$ First sequence, easy segmentation (no error, few deletions at the windows, small N)
#                         72   77          89   94
#                         |    |           |    |
# seq    :  61 attactgtgcgaCTTCataaccggaaccaGTTAtggttcgactcctggggccaaggaaccctggtcaccgtctcctcag
#              ||||||||||||                     ||||||||||||||||||||||||||||||||||||||||||||||
# V5-10-1: 280 attactgtgcgaga  |||||||||||||
# D1-14*01:  1              ggtataaccggaaccac
#                                          |||||||
# D3-16*01:          gtattatgattacgtttgggggaGTTATGcttatacc
# J5*01   :  1                             acaactggttcgactcctggggccaaggaaccctggtcaccgtctcctcag
# -2/CTTC/-3  -1/GTTA/5
1:^>seq1 \\+ VDJ 1 73 78 90 95 140 IGHV5-10-1.0[1-4] 2/CTTC/3 IGHD1-14.01 1/GTTA/5 IGHJ5.01

# Note that a second D (D3-16*01) can be detected (6 common nucleotides, or even 7 with an overlap on the first D)
# This is tested in segment_simul.should-vdj

$ seq1_polyT is the same as seq1 but starts and ends with 10Ts, the recombination is in the middle. start position should not be 0 and end position should not be length-1
f1:^>seq1_polyT \\+ VDJ 11 83 88 100 105 150 IGHV5-10-1.0[1-4] 2/CTTC/3 IGHD1-14.01 1/GTTA/5 IGHJ5.01
