# Supplementary material for: Vidjil: A Web Platform for Analysis of High-Throughput Repertoire Sequencing
Source: PLoS One. 2016 Nov 11;11(11):e0166126. doi: 10.1371/journal.pone.0166126 (PMC5106020; doi:10.1371/journal.pone.0166126)
Supplement: S2 File — The source code is also accessible on our source code repository (git.vidjil.org). Regular releases of the algorithm can be downloaded at vidjil.org/releases. (TGZ) [file pone.0166126.s002.tgz › vidjil-2016.09/algo/tests/should-get-tests/trd-dd2-dd3-incomplete.should-get]

!LAUNCH: $VIDJIL_DIR/vidjil $VIDJIL_DEFAULT_OPTIONS -w 10 -e 10 -A -i -g $VIDJIL_DIR/germline $VIDJIL_DIR/data/trd-dd2-dd3.fa

$ Segment 5 reads, thanks to -i
1:junction detected in 5 reads

$ 3 reads are segmented on TRD+ (with -w 10, otherwise the reads are too short)
1: TRD[+] .*->.* 3
