# Supplementary material for: Vidjil: A Web Platform for Analysis of High-Throughput Repertoire Sequencing
Source: PLoS One. 2016 Nov 11;11(11):e0166126. doi: 10.1371/journal.pone.0166126 (PMC5106020; doi:10.1371/journal.pone.0166126)
Supplement: S2 File — The source code is also accessible on our source code repository (git.vidjil.org). Regular releases of the algorithm can be downloaded at vidjil.org/releases. (TGZ) [file pone.0166126.s002.tgz › vidjil-2016.09/algo/tests/should-get-tests/chimera-fake-VJ.should-get]

!LAUNCH: $VIDJIL_DIR/vidjil $VIDJIL_DEFAULT_OPTIONS -A -g $VIDJIL_DIR/germline -i -2 $VIDJIL_DIR/data/chimera-fake-VJ.fa

$ The KmerSegmenter segments the five chimera reads on PSEUDO_MAX12 germline (-2)
1:xxx .* -> .* 5

$ The FineSegmenter gives the locus information (-2)
1:Unexpected [+]TRBV/[+]TRGJ
1:Unexpected [+]TRDV/[+]IGHJ
1:Unexpected [+]TRDV/[-]IGKV
1:Unexpected [-]IGLJ/[+]TRGJ

$ The FineSegmenter gives the locus information (-2) and takes the best strand
1:Unexpected [+]IGKV/[+]IGLJ

$ The FineSegmenter correclty segments the three sequences (-2)
1:IGKV1-12.01 0//0 IGLJ1.01
1:TRBV1.01 0//0 TRGJ1.01
1:TRDV1.01 0//0 IGHJ1.01

$ The FineSegmenter correclty segments the two sequences with either V or J reversed (-2)
1:TRDV1.01 0//0 IGKV1-12.01
1:IGLJ1.01 0//0 TRGJ1.01
