# Supplementary material for: Vidjil: A Web Platform for Analysis of High-Throughput Repertoire Sequencing
Source: PLoS One. 2016 Nov 11;11(11):e0166126. doi: 10.1371/journal.pone.0166126 (PMC5106020; doi:10.1371/journal.pone.0166126)
Supplement: S2 File — The source code is also accessible on our source code repository (git.vidjil.org). Regular releases of the algorithm can be downloaded at vidjil.org/releases. (TGZ) [file pone.0166126.s002.tgz › vidjil-2016.09/algo/tests/should-get-tests/vidjil-help.should-get]

!LAUNCH: $VIDJIL_DIR/vidjil $VIDJIL_DEFAULT_OPTIONS -h  2> out-v ; cat out-v

$ License
1:Vidjil is free software

$ Check default filtering options
1:minimal number of reads supporting a clone .*: 5
1:minimal percentage of reads supporting a clone .*: 0
1:maximal number of clones computed with a representative .*: 100
1:maximal number of clones to be analyzed .*: 100
