# Supplementary material for: Vidjil: A Web Platform for Analysis of High-Throughput Repertoire Sequencing
Source: PLoS One. 2016 Nov 11;11(11):e0166126. doi: 10.1371/journal.pone.0166126 (PMC5106020; doi:10.1371/journal.pone.0166126)
Supplement: S2 File — The source code is also accessible on our source code repository (git.vidjil.org). Regular releases of the algorithm can be downloaded at vidjil.org/releases. (TGZ) [file pone.0166126.s002.tgz › vidjil-2016.09/algo/tests/should-get-tests/chimera-fake-half.should-get]

!LAUNCH: $VIDJIL_DIR/vidjil $VIDJIL_DEFAULT_OPTIONS -e 100 -A -t 0 -g $VIDJIL_DIR/germline -4 -i $VIDJIL_DIR/data/chimera-fake-half.fa
# TODO: a more precise modeling should give a e-value computation that could make this work even with -e 1

$ The KmerSegmenter segments the six chimera reads on PSEUDO_MAX1U germline (-4)
1:xxx .* -> .* 6

$ The FineSegmenter gives the locus information (-4)
1:Unexpected .*TRAV.*/.\?
1:Unexpected .*TRGV.*/.\?
1:Unexpected .*IGHV.*/.\?
1:Unexpected .\?/.*TRBV
1:Unexpected .\?/.*TRDV
1:Unexpected .\?/.*IGKV
