# Supplementary material for: Vidjil: A Web Platform for Analysis of High-Throughput Repertoire Sequencing
Source: PLoS One. 2016 Nov 11;11(11):e0166126. doi: 10.1371/journal.pone.0166126 (PMC5106020; doi:10.1371/journal.pone.0166126)
Supplement: S2 File — The source code is also accessible on our source code repository (git.vidjil.org). Regular releases of the algorithm can be downloaded at vidjil.org/releases. (TGZ) [file pone.0166126.s002.tgz › vidjil-2016.09/algo/tests/should-get-tests/cgi-align.should-get]

!LAUNCH: export REQUEST_METHOD=POST ; export CONTENT_TYPE=test ; $LAUNCHER $VIDJIL_DIR/browser/cgi/align.cgi < $VIDJIL_DIR/data/msa.fa

$ no spurious info
0: .* bp in .* sequences

$ response header
1:Content-type: text/html

$ seq1 (reference sequence for lazy msa)
1:-AT-GATCAGCC-TGAGAGATAC

$ seq2
1:-AT-CAAGAGCCATGAGAG----

$ seq3
1:GATAGAACAG-C-TGAGAG----
