# Supplementary material for: Vidjil: A Web Platform for Analysis of High-Throughput Repertoire Sequencing
Source: PLoS One. 2016 Nov 11;11(11):e0166126. doi: 10.1371/journal.pone.0166126 (PMC5106020; doi:10.1371/journal.pone.0166126)
Supplement: S2 File — The source code is also accessible on our source code repository (git.vidjil.org). Regular releases of the algorithm can be downloaded at vidjil.org/releases. (TGZ) [file pone.0166126.s002.tgz › vidjil-2016.09/algo/tests/should-get-tests/ambiguous_representative.should-get]

!LAUNCH: $VIDJIL_DIR/vidjil $VIDJIL_DEFAULT_OPTIONS -r 1 -k 4 -w 20 -z 0 -c clones -V $VIDJIL_DIR/data/toy_V.fa -J $VIDJIL_DIR/data/toy_J.fa $VIDJIL_DIR/data/ambiguous_representative.fa

$ Short reads properly segmented
1:SEG_+.* -> .* 4

$ Window found
1:^CACCCCCCCCCTTTTTTTCT$

$ Representative computation
1:>clone-001--custom--0000004--100%--seq.-\\[8,49\\]

$ Representative sequence
1: TATTTGTATANCACCCCCCCCCTTTTTTTCTNGCGCGAGCGA

$ Representative sequence has the good length, it does not extend towards noisy sequences
2: 42 bp .... of 58.. bp.
