# Supplementary material for: Vidjil: A Web Platform for Analysis of High-Throughput Repertoire Sequencing
Source: PLoS One. 2016 Nov 11;11(11):e0166126. doi: 10.1371/journal.pone.0166126 (PMC5106020; doi:10.1371/journal.pone.0166126)
Supplement: S2 File — The source code is also accessible on our source code repository (git.vidjil.org). Regular releases of the algorithm can be downloaded at vidjil.org/releases. (TGZ) [file pone.0166126.s002.tgz › vidjil-2016.09/algo/tests/should-get-tests/trb-only-VJ.should-get]

!LAUNCH: $VIDJIL_DIR/vidjil $VIDJIL_DEFAULT_OPTIONS -A -G $VIDJIL_DIR/germline/TRB $VIDJIL_DIR/data/trb-only-VJ.fa ; cat out/trb-only-VJ.vidjil

$ Segments the read on TRB (the information is given twice, stdout + .vidjil)
2: TRB .* -> .* 1

$ The FineSegmenter outputs a segmentation without any D
1: clone-001--TRB--.*--TRBV7-2--TRBJ2-3

$ There is a segmentation in the .vidjil, but without any D
1:"name": "TRBJ2-3.01"
0:"name": "TRBD
1:"name": "TRBV7-2.01"
