# Supplementary material for: Vidjil: A Web Platform for Analysis of High-Throughput Repertoire Sequencing
Source: PLoS One. 2016 Nov 11;11(11):e0166126. doi: 10.1371/journal.pone.0166126 (PMC5106020; doi:10.1371/journal.pone.0166126)
Supplement: S2 File — The source code is also accessible on our source code repository (git.vidjil.org). Regular releases of the algorithm can be downloaded at vidjil.org/releases. (TGZ) [file pone.0166126.s002.tgz › vidjil-2016.09/algo/tests/should-get-tests/trd-dd2-dd3.should-get]

!LAUNCH: $VIDJIL_DIR/vidjil $VIDJIL_DEFAULT_OPTIONS -e 10 -k 8 -w 20 -V $VIDJIL_DIR/germline/TRDV.fa -V $VIDJIL_DIR/germline/TRDD2_upstream.fa -J $VIDJIL_DIR/germline/TRDD3_downstream.fa -J $VIDJIL_DIR/germline/TRDJ.fa $VIDJIL_DIR/data/trd-dd2-dd3.fa

$ Segment all 8 reads, thanks to TRDD2 and TRDD3
1: junction detected in 8 reads .100..

$ Find the good number of 20-windows
1: found 5 20-windows
