# Supplementary material for: Vidjil: A Web Platform for Analysis of High-Throughput Repertoire Sequencing
Source: PLoS One. 2016 Nov 11;11(11):e0166126. doi: 10.1371/journal.pone.0166126 (PMC5106020; doi:10.1371/journal.pone.0166126)
Supplement: S2 File — The source code is also accessible on our source code repository (git.vidjil.org). Regular releases of the algorithm can be downloaded at vidjil.org/releases. (TGZ) [file pone.0166126.s002.tgz › vidjil-2016.09/algo/tests/should-get-tests/large-r.should-get]

!LAUNCH: (for i in {1..100000}; do echo '>read' ; echo ccgtgtattactgtgcgagagagctgaatacttccagcactg ; done ;) > same-igh-100k.fa ; $LAUNCHER $VIDJIL_DIR/vidjil $VIDJIL_DEFAULT_OPTIONS -G $VIDJIL_DIR/germline/IGH -r 5000  -w 15  same-igh-100k.fa; rm -f same-igh-100k.fa

$ Find a unique clone with all reads
1:>clone-001--IGH--0100000--100.--window

$ Find a representative
1:>clone-001--IGH--0100000--100.--read-.0,41.

$ Compute the diversity. No diversity here.
1: 1   0.000
1:  E = 0.000
1: Ds = 0.000
