# Supplementary material for: Vidjil: A Web Platform for Analysis of High-Throughput Repertoire Sequencing
Source: PLoS One. 2016 Nov 11;11(11):e0166126. doi: 10.1371/journal.pone.0166126 (PMC5106020; doi:10.1371/journal.pone.0166126)
Supplement: S2 File — The source code is also accessible on our source code repository (git.vidjil.org). Regular releases of the algorithm can be downloaded at vidjil.org/releases. (TGZ) [file pone.0166126.s002.tgz › vidjil-2016.09/algo/tests/should-get-tests/stanford-germlines.should-get]

!LAUNCH: (cd $VIDJIL_DIR ; $LAUNCHER ./vidjil $VIDJIL_DEFAULT_OPTIONS -c germlines -t 100 -s '######-######' data/Stanford_S22.fasta)

$ number of reads and kmers
1:13153 reads, 3020179 kmers

$ k-mers, IGHV
1:13115 .* 1222841 .*IGHV

$ k-mers, IGHJ
1:38 .* 435867 .*IGHJ

$ k-mers, ambiguous
1:47648   .*\\?

$ k-mers, unknown
1:1251709 .*_
