# Supplementary material for: Vidjil: A Web Platform for Analysis of High-Throughput Repertoire Sequencing
Source: PLoS One. 2016 Nov 11;11(11):e0166126. doi: 10.1371/journal.pone.0166126 (PMC5106020; doi:10.1371/journal.pone.0166126)
Supplement: S2 File — The source code is also accessible on our source code repository (git.vidjil.org). Regular releases of the algorithm can be downloaded at vidjil.org/releases. (TGZ) [file pone.0166126.s002.tgz › vidjil-2016.09/algo/tests/should-get-tests/chimera-fake-VJ-germlines.should-get]

!LAUNCH: $VIDJIL_DIR/vidjil $VIDJIL_DEFAULT_OPTIONS -A -g $VIDJIL_DIR/data/chimera-fake-VJ-germlines.data -i $VIDJIL_DIR/data/chimera-fake-VJ.fa
# Testing a custom (fake) germlines.data

$ Loads from 'chimera-fake-VJ-germlines.data' a custom germline
1: Y-.* l14 k13

$ Loads from 'chimera-fake-VJ-germlines.data' a custom germline with two possibilities of recombinations
2: Z-.* l13 k12

$ The KmerSegmenter segments the three chimera reads
1:Y-.* -> .* 1
1:Z-.* -> .* 2
