# Supplementary material for: Vidjil: A Web Platform for Analysis of High-Throughput Repertoire Sequencing
Source: PLoS One. 2016 Nov 11;11(11):e0166126. doi: 10.1371/journal.pone.0166126 (PMC5106020; doi:10.1371/journal.pone.0166126)
Supplement: S2 File — The source code is also accessible on our source code repository (git.vidjil.org). Regular releases of the algorithm can be downloaded at vidjil.org/releases. (TGZ) [file pone.0166126.s002.tgz › vidjil-2016.09/algo/tests/should-get-tests/stanford-detailed.should-get]

!LAUNCH: $VIDJIL_DIR/vidjil $VIDJIL_DEFAULT_OPTIONS -z 2 -r 5 -a -G $VIDJIL_DIR/germline/IGH $VIDJIL_DIR/data/Stanford_S22.fasta ; cat out/seq/clone.fa-2
# Testing detailed clone output (-a)

$ Detailed clone output (out/seq/clone.fa-2), germline
1:>IGHV1-8.01
1:>IGHD3-22.01
1:>IGHJ6.03

$ Detailed clone output (out/seq/clone.fa-2), reads
1:>lcl.FLN1FA002TBW9H.1
1:>lcl.FLN1FA002TAWKB.1
1:>lcl.FLN1FA001EFSW3.1
1:>lcl.FLN1FA001ENA4H.1
1:>lcl.FLN1FA001B2WWF.1
