# Supplementary material for: Vidjil: A Web Platform for Analysis of High-Throughput Repertoire Sequencing
Source: PLoS One. 2016 Nov 11;11(11):e0166126. doi: 10.1371/journal.pone.0166126 (PMC5106020; doi:10.1371/journal.pone.0166126)
Supplement: S2 File — The source code is also accessible on our source code repository (git.vidjil.org). Regular releases of the algorithm can be downloaded at vidjil.org/releases. (TGZ) [file pone.0166126.s002.tgz › vidjil-2016.09/algo/tests/should-get-tests/ambiguous_representative2.should-get]

!LAUNCH: $VIDJIL_DIR/vidjil $VIDJIL_DEFAULT_OPTIONS -A -c clones -G $VIDJIL_DIR/germline/IGH $VIDJIL_DIR/data/test_representatives.fa

$ Three clones should be found
1:3 clones

# All clones should have a representative on 100%  of the length
# Each regex should appear twice as it also appears in the similarity matrix.

$ Representative length of clone 1
f2:clone1.*100% of

$ Representative length of clone 2
2:clone2.*100% of

$ Representative length of clone 3
2:clone3.*100% of
