# Supplementary material for: Vidjil: A Web Platform for Analysis of High-Throughput Repertoire Sequencing
Source: PLoS One. 2016 Nov 11;11(11):e0166126. doi: 10.1371/journal.pone.0166126 (PMC5106020; doi:10.1371/journal.pone.0166126)
Supplement: S2 File — The source code is also accessible on our source code repository (git.vidjil.org). Regular releases of the algorithm can be downloaded at vidjil.org/releases. (TGZ) [file pone.0166126.s002.tgz › vidjil-2016.09/algo/tests/should-get-tests/unsegmentation-causes.should-get]

!LAUNCH: $VIDJIL_DIR/vidjil $VIDJIL_DEFAULT_OPTIONS -g $VIDJIL_DIR/germline -uuu $VIDJIL_DIR/data/segmentation-2.fa ; cat out/segmentation-2.unsegmented.vdj.fa

$ Only one sequence is segmented, but it is too small for a window (too short w)
1: junction detected in 1 reads
1: found 0 50-windows in 0 reads

$ The proper unsegmentation cause is given
1: UNSEG too short   -> .* 1
1: UNSEG strand      -> .* 1
1: UNSEG too few V/J -> .* 3
1: UNSEG only V/5'   -> .* 1
1: UNSEG only J/3'   -> .* 1
1: UNSEG ambiguous   -> .* 1
1: UNSEG too short w -> .* 1

$ The proper unsegmentation cause is given in the .unsegmented.vdj.fa file (-uuu)
1: >too_short   .* UNSEG too short
1: >strand      .* UNSEG strand
3: >too_few_vj-..* UNSEG too few V/J
1: >only_V      .* UNSEG only V/5'
1: >only_J      .* UNSEG only J/3'
1: >ambiguous   .* UNSEG ambiguous
1: >too_short_w .* UNSEG too short w
