# Supplementary material for: Vidjil: A Web Platform for Analysis of High-Throughput Repertoire Sequencing
Source: PLoS One. 2016 Nov 11;11(11):e0166126. doi: 10.1371/journal.pone.0166126 (PMC5106020; doi:10.1371/journal.pone.0166126)
Supplement: S2 File — The source code is also accessible on our source code repository (git.vidjil.org). Regular releases of the algorithm can be downloaded at vidjil.org/releases. (TGZ) [file pone.0166126.s002.tgz › vidjil-2016.09/algo/tests/should-get-tests/stanford.should-get]

!LAUNCH: $VIDJIL_DIR/vidjil $VIDJIL_DEFAULT_OPTIONS -e 10 -z 0 -V $VIDJIL_DIR/germline/IGHV.fa -D $VIDJIL_DIR/germline/IGHD.fa -J $VIDJIL_DIR/germline/IGHJ.fa -s \\\\#\\\\#\\\\#\\\\#\\\\#\\\\#-\\\\#\\\\#\\\\#\\\\#\\\\#\\\\# $VIDJIL_DIR/data/Stanford_S22.fasta

$ Parses IGHV.fa germline
1: 102221 bp in 350 sequences

$ Parses IGHD.fa germline
1: 1070 bp in  44 sequences

$ Parses germline/IGHJ.fa
1: 701 bp in  13 sequences

$ Find the good index load
1:custom .*  0.163. l13 k12

$ Find approximately the good number of sequences for e-value computation
1: approx. 131.. sequences

$ Find the good number of windows in Stanford S22
1: found 10766 50-windows in 13152 reads

$ First clone -- find the good number of reads
2:clone-001--.*--0000008

$ First clone -- find the good representative
1:clone-001--.*--lcl.FLN1FA001CPAUQ.1.-.106,232.-.2

$ First clone -- find the good coverage
1:clone-001--.* 127 bp .54. of 232.0 bp.
