# Supplementary material for: Vidjil: A Web Platform for Analysis of High-Throughput Repertoire Sequencing
Source: PLoS One. 2016 Nov 11;11(11):e0166126. doi: 10.1371/journal.pone.0166126 (PMC5106020; doi:10.1371/journal.pone.0166126)
Supplement: S2 File — The source code is also accessible on our source code repository (git.vidjil.org). Regular releases of the algorithm can be downloaded at vidjil.org/releases. (TGZ) [file pone.0166126.s002.tgz › vidjil-2016.09/algo/tests/should-get-tests/10-md5-data.should-get]

!NO_LAUNCHER:
!LAUNCH: (cd $VIDJIL_DIR/data ; md5sum *.fasta || md5 -r *.fasta)

$ Check md5 in data/
1:985219d9156b6d9e8966807595beada3 Stanford_S22.fa
1:42bc0941a596bc0cf13eefcb68b55e03 Stanford_S22.rc.fasta
