# Supplementary material for: Vidjil: A Web Platform for Analysis of High-Throughput Repertoire Sequencing
Source: PLoS One. 2016 Nov 11;11(11):e0166126. doi: 10.1371/journal.pone.0166126 (PMC5106020; doi:10.1371/journal.pone.0166126)
Supplement: S2 File — The source code is also accessible on our source code repository (git.vidjil.org). Regular releases of the algorithm can be downloaded at vidjil.org/releases. (TGZ) [file pone.0166126.s002.tgz › vidjil-2016.09/algo/tests/should-get-tests/clones_simul_cluster.should-get]

!LAUNCH: $VIDJIL_DIR/vidjil $VIDJIL_DEFAULT_OPTIONS -k 14 -w 50 -c clones -G $VIDJIL_DIR/germline/IGH -y 3 -z 0 -r 1 -n 5 $VIDJIL_DIR/data/clones_simul.fa ; cat out/clones_simul.vidjil

$ Window extractions
2:found 25 50-windows in 66 reads

$ Some clustering
1:==> 2 clusters

$ Clones #01 and #02 are clustered (not together): their windows appear two times in .vidjil ('id' and 'clusters')
2:"CTGTGCGAGAGTGGGCAGCAGCTGGTCTGATGCTTTTGATTATCTGGGGC"
2:"GCGAGAGCGATCCCCCGGTATTACTATGATACTAGTGGCCCAAACGACTA"

$ Clones #03 is not clustered: its windows appear only once .vidjil ('id')
1:"TGTGAGAGAGCGATCCCCCGGTATTACTAGGATACTAGTGGCCCAAACGA"

$ Clones #01, #02 and #03 have the start of their sequence in .vidjil, on the good strand
1: "sequence": "ACGCTGGCAATGGTAACACAAAATATTCACAGAAG
1: "sequence": "TAGTGGTGCCATATACTACGCAGACTCTGTGAAGG
1: "sequence": "CATTAGTAGTAATAGTGGTGCCATATACTACGCAG
