# Supplementary material for: Vidjil: A Web Platform for Analysis of High-Throughput Repertoire Sequencing
Source: PLoS One. 2016 Nov 11;11(11):e0166126. doi: 10.1371/journal.pone.0166126 (PMC5106020; doi:10.1371/journal.pone.0166126)
Supplement: S2 File — The source code is also accessible on our source code repository (git.vidjil.org). Regular releases of the algorithm can be downloaded at vidjil.org/releases. (TGZ) [file pone.0166126.s002.tgz › vidjil-2016.09/algo/tests/should-get-tests/multi-short.should-get]

!LAUNCH: $VIDJIL_DIR/vidjil $VIDJIL_DEFAULT_OPTIONS -g $VIDJIL_DIR/germline $VIDJIL_DIR/data/multi-short.fa

$ Segment all the seven reads
1:junction detected in 7 reads

$ Segment one read on TRA
1:TRA .* -> .* 1 

$ Segment one read on TRB
1:TRB .* -> .* 1 

$ Segment one read on TRG
1:TRG .* -> .* 1 

$ Segment one read on TRD
1:TRD .* -> .* 1 

$ Segment one read on IGH
1:IGH .* -> .* 1 

$ Segment one read on IGK
1:IGK .* -> .* 1 

$ Segment one read on IGL
1:IGL .* -> .* 1 
