# Supplementary material for: Vidjil: A Web Platform for Analysis of High-Throughput Repertoire Sequencing
Source: PLoS One. 2016 Nov 11;11(11):e0166126. doi: 10.1371/journal.pone.0166126 (PMC5106020; doi:10.1371/journal.pone.0166126)
Supplement: S2 File — The source code is also accessible on our source code repository (git.vidjil.org). Regular releases of the algorithm can be downloaded at vidjil.org/releases. (TGZ) [file pone.0166126.s002.tgz › vidjil-2016.09/algo/tests/should-get-tests/vidjil_revcomp_VdJa.should-get]

!LAUNCH: $VIDJIL_DIR/vidjil $VIDJIL_DEFAULT_OPTIONS -i -g $VIDJIL_DIR/germline/ -r 1 -c clones $VIDJIL_DIR/data/revcomp-VdJa.fa

$ Just one window found
1:==> found 1 ..-windows

$ Just one clone found
1:==> 1 clones

$ Two reads segmented on TRA+D
1:TRA.D -> 2

$ One clone for the two reads, Vd1/Ja29
1:clone-001--TRA[+]D--.*002-.* TRDV1[*]01 .* TRAJ29[*]01
