# Supplementary material for: Vidjil: A Web Platform for Analysis of High-Throughput Repertoire Sequencing
Source: PLoS One. 2016 Nov 11;11(11):e0166126. doi: 10.1371/journal.pone.0166126 (PMC5106020; doi:10.1371/journal.pone.0166126)
Supplement: S2 File — The source code is also accessible on our source code repository (git.vidjil.org). Regular releases of the algorithm can be downloaded at vidjil.org/releases. (TGZ) [file pone.0166126.s002.tgz › vidjil-2016.09/algo/tests/unit-tests/testScore.cpp]

#include "core/read_score.h"

void testScore() {
  // ReadLengthScore testing
  ReadLengthScore rls;

  Sequence seq1 = {"seq", "seq", "", "", NULL, 0};
  TAP_TEST(rls.getScore(seq1) == 0., TEST_LENGTH_SCORE,
           "score should be 0, is " << rls.getScore(seq1));

  Sequence seq2 = {"seq", "seq", "ATCGTTTACGTC", "", NULL, 0};
  TAP_TEST(rls.getScore(seq2) == 12., TEST_LENGTH_SCORE,
           "score should be 12, is " << rls.getScore(seq2));

  Sequence seq3 = {"seq", "seq", "A", "", NULL, 0};
  TAP_TEST(rls.getScore(seq3) == 1., TEST_LENGTH_SCORE,
           "score should be 1, is " << rls.getScore(seq3));


  // ReadQualityScore testing
  ReadQualityScore rqs;

  Sequence seq4 = {"s", "s", "AAAAAAAAAAAAAAAAAAAAAAAAAAAAAAAAAAAAAAAAAAAAAAAAAAAAAAAAAAAAAAAAAAAAAAAAAAAAAAAAAAAAAAAAAAAAAAAAAAAAAAAAAAAAAAAAAAAAAAAA", "IIIIIIIIIIIIIIIIIIIIIIIIIIIIIIIIIIIIIIIIIIIIIIIIIIIIIIIIIIIIIIIIIIIIIIIIIIIIIIIIIIIIIIIIIIIIIIIIIIIIIIIIIIIIIIIIIIIIIIII", NULL, 0};
  TAP_TEST((int) rqs.getScore(seq4) == (int) (41 * 120/ GOOD_QUALITY), TEST_QUALITY_SCORE,
           "score should be " << (int) (41 * 120/ GOOD_QUALITY) << " not " << rqs.getScore(seq4));

  // Changing the quality, put the percentile should not change yet.
  seq4.quality[10] = '-';
  TAP_TEST((int) rqs.getScore(seq4) == (int) (41 * 120/ GOOD_QUALITY), TEST_QUALITY_SCORE,
           "score should be " << (int) (41 * 120/ GOOD_QUALITY) << " not " << rqs.getScore(seq4));


  // Now the percentile value should change and should correspond to '-'
  seq4.quality[22] = '!';
  TAP_TEST((int) rqs.getScore(seq4) == (int) (('-' - ' ') * 120/ GOOD_QUALITY), TEST_QUALITY_SCORE,
           "score should be " << (int) (('-' - ' ') * 120/ GOOD_QUALITY) << " not " << rqs.getScore(seq4));

  // Quality does not exist anymore → the score is the length
  seq4.quality = "";
  TAP_TEST(rqs.getScore(seq4) == 120, TEST_QUALITY_SCORE,
           "score should be 120 not " << rqs.getScore(seq4));

}
