# Supplementary material for: Vidjil: A Web Platform for Analysis of High-Throughput Repertoire Sequencing
Source: PLoS One. 2016 Nov 11;11(11):e0166126. doi: 10.1371/journal.pone.0166126 (PMC5106020; doi:10.1371/journal.pone.0166126)
Supplement: S2 File — The source code is also accessible on our source code repository (git.vidjil.org). Regular releases of the algorithm can be downloaded at vidjil.org/releases. (TGZ) [file pone.0166126.s002.tgz › vidjil-2016.09/algo/tests/unit-tests/tests.cpp]

#include <iostream>
#include "tests.h"

#include "testTools.cpp"
#include "testKmerAffect.cpp"
#include "testStorage.cpp"
#include "testAffectAnalyser.cpp"
#include "testBugs.cpp"
#include "testCluster.cpp"
#include "testSegment.cpp"
#include "testScore.cpp"
#include "testChooser.cpp"
#include "testRepresentative.cpp"
#include "testSampler.cpp"
#include "testWindowsStorage.cpp"
#include "testReadStorage.cpp"

int main(void) {
  TAP_START(NB_TESTS);
  declare_tests();
 
  testTools();
  testStorage();
  testKmerAffect();
  testAffectAnalyser();
  testBugs();
  testCluster();
  testSegment();
  testScore();
  testChooser();
  testSampler();
  testRepresentative();
  testRevcompRepresentative();
  testWindowStorage();
  testReadStorage();

  TAP_END_TEST_EXIT
}
