# Supplementary material for: Vidjil: A Web Platform for Analysis of High-Throughput Repertoire Sequencing
Source: PLoS One. 2016 Nov 11;11(11):e0166126. doi: 10.1371/journal.pone.0166126 (PMC5106020; doi:10.1371/journal.pone.0166126)
Supplement: S2 File — The source code is also accessible on our source code repository (git.vidjil.org). Regular releases of the algorithm can be downloaded at vidjil.org/releases. (TGZ) [file pone.0166126.s002.tgz › vidjil-2016.09/algo/tests/unit-tests/testChooser.cpp]

#include "core/read_chooser.h"
#include "core/read_score.h"
#include "core/fasta.h"

void testChooser() {
  list<Sequence> reads = Fasta("../../data/test1.fa").getAll();

  ReadLengthScore rls;
  ReadChooser rc(reads, rls);

  TAP_TEST(rc.getithBest(1).label == "seq4", TEST_READ_CHOOSER_SORTED,
           "First sequence is " << rc.getithBest(1).label);
  TAP_TEST(rc.getithBest(1).label == rc.getBest().label
           && rc.getithBest(1).sequence == rc.getBest().sequence, 
           TEST_READ_CHOOSER_BEST,"");

  TAP_TEST(rc.getithBest(2).label == "seq2", TEST_READ_CHOOSER_SORTED,
           "Second sequence is " << rc.getithBest(2).label);

  TAP_TEST(rc.getithBest(3).label == "seq1", TEST_READ_CHOOSER_SORTED,
           "Third sequence is " << rc.getithBest(3).label);

  TAP_TEST(rc.getithBest(4).label == "", TEST_READ_CHOOSER_SORTED,
           "First sequence is " << rc.getithBest(4).label);

}
