# Supplementary material for: Vidjil: A Web Platform for Analysis of High-Throughput Repertoire Sequencing
Source: PLoS One. 2016 Nov 11;11(11):e0166126. doi: 10.1371/journal.pone.0166126 (PMC5106020; doi:10.1371/journal.pone.0166126)
Supplement: S2 File — The source code is also accessible on our source code repository (git.vidjil.org). Regular releases of the algorithm can be downloaded at vidjil.org/releases. (TGZ) [file pone.0166126.s002.tgz › vidjil-2016.09/algo/tests/unit-tests/testTools.cpp]

#include <core/tools.h>
#include <core/fasta.h>
#include "tests.h"
#include <stdexcept>

void testOnlineFasta1() {
  OnlineFasta fa("../../data/test1.fa");
  OnlineFasta fq("../../data/test1.fq");
  int nb_seq = 0;

  TAP_TEST(fa.getLineNb() == 1, TEST_O_FASTA_LINE_NB, "");
  TAP_TEST(fq.getLineNb() == 1, TEST_O_FASTA_LINE_NB, "");

  while (fa.hasNext()) {
    TAP_TEST(fq.hasNext(), TEST_O_FASTA_HAS_NEXT, "");
    fa.next();
    fq.next();
    Sequence s1 = fa.getSequence();
    Sequence s2 = fq.getSequence();
    TAP_TEST(s1.label == s2.label && s1.label_full == s2.label_full
             && s1.sequence == s2.sequence, TEST_O_FASTA_GET_SEQUENCE, "fa: " << fa.getSequence() << endl << "fq: " << fq.getSequence());
    nb_seq++;
  }
  TAP_TEST(fq.getLineNb() == 20, TEST_O_FASTA_LINE_NB, "");
  TAP_TEST(! fq.hasNext(), TEST_O_FASTA_HAS_NEXT, "");
  TAP_TEST(nb_seq == 5, TEST_O_FASTA_HAS_NEXT, "");
}

void testOnlineFastaMaxNth() {
  OnlineFasta fa("../../data/test1.fa", 0, "|", 2, 2);

  // First sequence is 'seq2', because only_nth_sequence = 2
  TAP_TEST(fa.hasNext(), TEST_O_FASTA_HAS_NEXT, "");
  fa.next();
  Sequence s2 = fa.getSequence();
  TAP_TEST(s2.label == "seq2", TEST_O_FASTA_GET_SEQUENCE, "Expected seq2, found " + s2.label);

  // Second sequence is 'seq4', because only_nth_sequence = 2
  TAP_TEST(fa.hasNext(), TEST_O_FASTA_HAS_NEXT, "");
  fa.next();
  Sequence s4 = fa.getSequence();
  TAP_TEST(s4.label == "seq4", TEST_O_FASTA_GET_SEQUENCE, "Expected seq4, found " + s4.label);

  // No more sequences, because nb_sequences_max = 2
  TAP_TEST(!fa.hasNext(), TEST_O_FASTA_HAS_NEXT, "Expected (pseudo) end of file");
}


void testFastaNbSequences() {
  TAP_TEST(nb_sequences_in_fasta("../../germline/IGHV.fa") == 350, TEST_FASTA_NB_SEQUENCES, "ccc");

  int a1 = approx_nb_sequences_in_fasta("../../germline/IGHV.fa");
  TAP_TEST(a1 >= 345 && a1 <= 355, TEST_FASTA_NB_SEQUENCES, "");

  int a2 = nb_sequences_in_fasta("../../data/Stanford_S22.fasta", true);
  TAP_TEST(a2 >= 13100 && a2 <= 13200, TEST_FASTA_NB_SEQUENCES, "");
}


void testFasta1() {
  Fasta fa("../../data/test1.fa");
  Fasta fq("../../data/test1.fq");

  TAP_TEST(fa.size() == fq.size(), TEST_FASTA_SIZE, "");
  for (int i=0; i < fa.size(); i++) {
    TAP_TEST(fa.label(i) == fq.label(i), TEST_FASTA_LABEL, "");
    TAP_TEST(fa.label_full(i) == fq.label_full(i), TEST_FASTA_LABEL_FULL, "");
    TAP_TEST(fa.sequence(i) == fq.sequence(i), TEST_FASTA_SEQUENCE, "");
  }
  TAP_TEST(fa.label(2) == "seq3", TEST_FASTA_LABEL, "");
  TAP_TEST(fa.sequence(2) == "A", TEST_FASTA_SEQUENCE, "");
  TAP_TEST(fa.label(4) == "", TEST_FASTA_LABEL, "");
  TAP_TEST(fa.sequence(4) == "AATN", TEST_FASTA_SEQUENCE, "");
}

void testFastaAdd() {
  Fasta fa1("../../data/test1.fa");
  Fasta fa2("../../data/test1.fa");
  fa2.add("../../data/test1.fa");

  TAP_TEST(fa1.size() * 2 == fa2.size(), TEST_FASTA_ADD, "");
  for (int i=0; i < fa1.size(); i++) {
    TAP_TEST(fa1.label(i) == fa2.label(i)
             && fa1.label(i) == fa2.label(i+fa1.size()), TEST_FASTA_ADD, "");
    TAP_TEST(fa1.label_full(i) == fa2.label_full(i)
             && fa1.label_full(i) == fa2.label_full(i+fa1.size()), 
             TEST_FASTA_ADD, "");
    TAP_TEST(fa1.sequence(i) == fa2.sequence(i)
             && fa1.sequence(i) == fa2.sequence(i+fa1.size()), 
             TEST_FASTA_ADD, "");
  }
}

void testFastaAddThrows() {
  bool caught = false;
  try {
    Fasta fa1("mlkdkklflskjfskldfj.fa");
  } catch (invalid_argument e) {
    TAP_TEST(string(e.what()).find("Error in opening file") != string::npos, TEST_FASTA_INVALID_FILE, "");
    caught = true;
  }
  TAP_TEST(caught == true, TEST_FASTA_INVALID_FILE, "");

  Fasta fa1("../../data/test1.fa");

  caught = false;
  try {
    fa1.add("ljk:lkjsdfsdlfjsdlfkjs.fa");
  } catch (invalid_argument e) {
    TAP_TEST(string(e.what()).find("Error in opening file") != string::npos, TEST_FASTA_INVALID_FILE, "");
    caught = true;
  }
  TAP_TEST(caught == true, TEST_FASTA_INVALID_FILE, "");

  caught = false;
  try {
    fa1.add("Makefile");
  } catch (invalid_argument e) {
    TAP_TEST(string(e.what()).find("The file seems to be malformed") != string::npos, TEST_FASTA_INVALID_FILE, "");
    caught = true;
  }
  TAP_TEST(caught == true, TEST_FASTA_INVALID_FILE, "");

  caught = false;
  try {
    OnlineFasta fa("lkjdflkdfjglkdfjg.fa");
  } catch (invalid_argument e) {
    TAP_TEST(string(e.what()).find("Error in opening file") != string::npos, TEST_FASTA_INVALID_FILE, "");
    caught = true;
  }
  TAP_TEST(caught == true, TEST_FASTA_INVALID_FILE, "");

  caught = false;
  try {
    Fasta fa1("../../data/malformed1.fq");
  } catch (invalid_argument e) {
    TAP_TEST(string(e.what()).find("Expected line starting with +") != string::npos, TEST_FASTA_INVALID_FILE, "");
    caught = true;
  }
  TAP_TEST(caught == true, TEST_FASTA_INVALID_FILE, "");
  caught = false;
  try {
    Fasta fa1("../../data/malformed2.fq");
  } catch (invalid_argument e) {
    TAP_TEST(string(e.what()).find("Unexpected EOF") == 0, TEST_FASTA_INVALID_FILE, "");
    caught = true;
  }
  TAP_TEST(caught == true, TEST_FASTA_INVALID_FILE, "");
  caught = false;
  try {
    Fasta fa1("../../data/malformed3.fq");
  } catch (invalid_argument e) {
    TAP_TEST(string(e.what()).find("Quality and sequence don't have the same length") == 0, TEST_FASTA_INVALID_FILE, "");
    caught = true;
  }
  TAP_TEST(caught == true, TEST_FASTA_INVALID_FILE, "");
  caught = false;
  try {
    Fasta fa1("../../data/malformed4.fq");
  } catch (invalid_argument e) {
    TAP_TEST(string(e.what()).find("Unexpected EOF") == 0, TEST_FASTA_INVALID_FILE, "");
    caught = true;
  }
  TAP_TEST(caught == true, TEST_FASTA_INVALID_FILE, "");
  caught = false;
  try {
    Fasta fa1("../../data/malformed5.fq");
  } catch (invalid_argument e) {
    TAP_TEST(string(e.what()).find("Unexpected EOF") == 0, TEST_FASTA_INVALID_FILE, "");
    caught = true;
  }
  TAP_TEST(caught == true, TEST_FASTA_INVALID_FILE, "");
  caught = false;
  try {
    // Can't test empty file with Fasta since we
    // don't complain for empty files explicitly in Fasta constructor.
    OnlineFasta fa1("../../data/malformed6.fq");
    fa1.next();
  } catch (invalid_argument e) {
    TAP_TEST(string(e.what()).find("Unexpected EOF") == 0, TEST_FASTA_INVALID_FILE, "");
    caught = true;
  }
  TAP_TEST(caught == true, TEST_FASTA_INVALID_FILE, "");

  caught = false;
  try {
    Fasta fa1("../../data/malformed7.fq");
  } catch(invalid_argument e) {
    TAP_TEST(string(e.what()).find("Unexpected EOF") == 0, TEST_FASTA_INVALID_FILE, "");
    caught = true;
  }
  TAP_TEST(caught == true, TEST_FASTA_INVALID_FILE, "");
}

void testFastaLabelAndMark() {

  Fasta fa(1, "=", 9);

  istringstream seq1(">tic=tac=toe\nACGTACGTACGT\n");
  seq1 >> fa ;
  TAP_TEST(fa.read(0).label == "tic", TEST_FASTA_LABEL, "");
  TAP_TEST(fa.read(0).marked_pos == 9, TEST_FASTA_MARK, "");

  istringstream seq2(">seq2\nA.G.ACGTACGT\n");
  seq2 >> fa ;
  TAP_TEST(fa.read(1).marked_pos == 7, TEST_FASTA_MARK, "");

  istringstream seq3(">seq2\n..........GT\n");
  seq3 >> fa ;
  TAP_TEST(fa.read(2).marked_pos == 0, TEST_FASTA_MARK, "");
}

void testSequenceOutputOperator() {
  ostringstream oss;
  Sequence seq = {"a b c", "a", "GATTACA", "AIIIIIH", NULL, 0};
  oss << seq;

  TAP_TEST(oss.str() == "@a\nGATTACA\n+\nAIIIIIH\n", TEST_SEQUENCE_OUT, oss.str());

  ostringstream oss2;
  seq.quality = "";
  oss2 << seq;

  TAP_TEST(oss2.str() == ">a\nGATTACA\n", TEST_SEQUENCE_OUT, oss.str());
}

void testFastaOutputOperator(){
  ostringstream oss;
  Fasta fa("../../data/test1.fa");
  oss << fa;
  TAP_TEST(oss.str() == ">seq1\nACAAC\n>seq2\nCGACCCCCAA\n>seq3\nA\n>seq4\nAAAAAAAAAAAAAAAAAAAAAAAAAAAAAAAAAAAAAAAAAAAAAAAAAAAAAAAAAAAAAAAAAAAAAAAAAAAAAAAAAAAAAAAAAAAAAAAAAAAAAAAAAAAAAAAAAAAAAAAAAAAAAAAAAAAAAAAAAAAAAAAAAAAAAAAAAAAAAAAAAAAAAAAAAAAAAAAAAAAAAAAAAAAAAAAAAAAAAAAAAAAAAAAAAAAAAAAAAAAAAAAAAAAAAAAAAAAAAAAAAAAAAAAAAAAAAAAAAAAAAAAAAAAAAAAAAAAAAAAAAAAAAAAAAAAAAAAAAAAA\n>\nAATN\n", TEST_FASTA_OUT, oss.str());
}

void testRevcomp() {
  TAP_TEST(complement("AATCAGactgactagATCGAn") == "TTAGTCTGACTGATCTAGCTN", TEST_REVCOMP, "");
  TAP_TEST(revcomp("AATCAGactgactagATCGAn") == "NTCGATCTAGTCAGTCTGATT", TEST_REVCOMP, "");
  TAP_TEST(revcomp("") == "", TEST_REVCOMP, "");
  TAP_TEST(revcomp("aaaaaa") == "TTTTTT", TEST_REVCOMP, "");
}

void testCreateSequence() {
  Sequence seq1 = create_sequence("label", "l", "AAAAAAAAAA", "!!!!!!!!!!");
  Sequence seq2 = create_sequence("", "", "", "");

  TAP_TEST(seq1.label_full == "label", TEST_CREATE_SEQUENCE_LABEL_FULL, "");
  TAP_TEST(seq2.label_full == "", TEST_CREATE_SEQUENCE_LABEL_FULL, "");

  TAP_TEST(seq1.label == "l", TEST_CREATE_SEQUENCE_LABEL, "");
  TAP_TEST(seq2.label == "", TEST_CREATE_SEQUENCE_LABEL, "");

  TAP_TEST(seq1.sequence == "AAAAAAAAAA", TEST_CREATE_SEQUENCE_SEQUENCE, "");
  TAP_TEST(seq2.sequence == "", TEST_CREATE_SEQUENCE_SEQUENCE, "");

  TAP_TEST(seq1.quality == "!!!!!!!!!!", TEST_CREATE_SEQUENCE_QUALITY, "");
  TAP_TEST(seq2.quality == "", TEST_CREATE_SEQUENCE_QUALITY, "");
}

void testNucToInt() {
  TAP_TEST(nuc_to_int('A') == 0, TEST_NUC_TO_INT, "");
  TAP_TEST(nuc_to_int('C') == 1, TEST_NUC_TO_INT, "");
  TAP_TEST(nuc_to_int('G') == 2, TEST_NUC_TO_INT, "");
  TAP_TEST(nuc_to_int('T') == 3, TEST_NUC_TO_INT, "");
}

void testDNAToInt() {
  TAP_TEST(dna_to_int("A", 1) == 0, TEST_DNA_TO_INT, "");
  TAP_TEST(dna_to_int("AAAAAAA", 7) == 0, TEST_DNA_TO_INT, "");
  TAP_TEST(dna_to_int("ATTAGGA", 7) == 3880, TEST_DNA_TO_INT, "");
  TAP_TEST(dna_to_int("TTTT", 4) == 255, TEST_DNA_TO_INT, "");
}


void testNucToAA() {
  cout << GENETIC_CODE << endl;
  TAP_TEST (nuc_to_aa("acaaggagcaattggaatttgagactgcaaaatctaattaaaaatgattctgggttctattactgtgccacctgggacagg") == "TRSNWNLRLQNLIKNDSGFYYCATWDR", TEST_NUC_TO_AA, "");
  TAP_TEST (nuc_to_aa("ACGTacgtACGTacgt") == "TYVRT#", TEST_NUC_TO_AA, "");
  TAP_TEST (nuc_to_aa("atgTAAtagTGA") == "M***", TEST_NUC_TO_AA, "");
  TAP_TEST (nuc_to_aa("cccCATgaaTT") == "PHE#", TEST_NUC_TO_AA, "");
}

void testRevcompInt() {
  TAP_TEST(revcomp_int(dna_to_int("AA", 2), 2) == dna_to_int("TT", 2),
           TEST_REVCOMP_INT, "");
  TAP_TEST(revcomp_int(dna_to_int("AC", 2), 2) == dna_to_int("GT", 2),
           TEST_REVCOMP_INT, "");
  TAP_TEST(revcomp_int(dna_to_int("AG", 2), 2) == dna_to_int("CT", 2),
           TEST_REVCOMP_INT, "");
  TAP_TEST(revcomp_int(dna_to_int("AT", 2), 2) == dna_to_int("AT", 2),
           TEST_REVCOMP_INT, "");
  TAP_TEST(revcomp_int(dna_to_int("CA", 2), 2) == dna_to_int("TG", 2),
           TEST_REVCOMP_INT, "");
  TAP_TEST(revcomp_int(dna_to_int("CC", 2), 2) == dna_to_int("GG", 2),
           TEST_REVCOMP_INT, "");
  TAP_TEST(revcomp_int(dna_to_int("CG", 2), 2) == dna_to_int("CG", 2),
           TEST_REVCOMP_INT, "");
  TAP_TEST(revcomp_int(dna_to_int("CT", 2), 2) == dna_to_int("AG", 2),
           TEST_REVCOMP_INT, "");
  TAP_TEST(revcomp_int(dna_to_int("GA", 2), 2) == dna_to_int("TC", 2),
           TEST_REVCOMP_INT, "");
  TAP_TEST(revcomp_int(dna_to_int("GC", 2), 2) == dna_to_int("GC", 2),
           TEST_REVCOMP_INT, "");
  TAP_TEST(revcomp_int(dna_to_int("GT", 2), 2) == dna_to_int("AC", 2),
           TEST_REVCOMP_INT, "");
  TAP_TEST(revcomp_int(dna_to_int("TA", 2), 2) == dna_to_int("TA", 2),
           TEST_REVCOMP_INT, "");
  TAP_TEST(revcomp_int(dna_to_int("TC", 2), 2) == dna_to_int("GA", 2),
           TEST_REVCOMP_INT, "");
  TAP_TEST(revcomp_int(dna_to_int("TG", 2), 2) == dna_to_int("CA", 2),
           TEST_REVCOMP_INT, "");
  TAP_TEST(revcomp_int(dna_to_int("TT", 2), 2) == dna_to_int("AA", 2),
           TEST_REVCOMP_INT, "");
  TAP_TEST(revcomp_int(dna_to_int("AAAAAAA", 7), 7) == dna_to_int("TTTTTTT", 7),
           TEST_REVCOMP_INT, "");
  TAP_TEST(revcomp_int(dna_to_int("ATTAGGA", 7), 7) == dna_to_int("TCCTAAT", 7),
           TEST_REVCOMP_INT, "revcomp: " << revcomp_int(dna_to_int("ATTAGGA", 7), 7) <<", dna_to_int: " << dna_to_int("TCCTAAT", 7));
}

void testExtendedNucleotides() {
  TAP_TEST(is_extended_nucleotide('A') == false, TEST_EXTENDED_NUCL, "");
  TAP_TEST(is_extended_nucleotide('a') == false, TEST_EXTENDED_NUCL, "");
  TAP_TEST(is_extended_nucleotide('N') == true,  TEST_EXTENDED_NUCL, "");
  TAP_TEST(is_extended_nucleotide(' ') == true,  TEST_EXTENDED_NUCL, "");

  TAP_TEST(has_extended_nucleotides("") == false, TEST_EXTENDED_NUCL, "");
  TAP_TEST(has_extended_nucleotides("ACGTacgt") == false, TEST_EXTENDED_NUCL, "");
  TAP_TEST(has_extended_nucleotides("ACGTnacgt") == true, TEST_EXTENDED_NUCL, "");
 }

void testExtractBasename() {
  TAP_TEST(extract_basename("/var/toto/titi/tutu/bla.bli.bluc", true) == "bla.bli",
           TEST_EXTRACT_BASENAME, extract_basename("/var/toto/titi/tutu/bla.bli.bluc", true));
  TAP_TEST(extract_basename("/var/toto/titi/tutu/bla.bli.bluc", false) == "bla.bli.bluc",
           TEST_EXTRACT_BASENAME, extract_basename("/var/toto/titi/tutu/bla.bli.bluc", false));
  TAP_TEST(extract_basename("bla.bli.bluc", true) == "bla.bli",
           TEST_EXTRACT_BASENAME, extract_basename("bla.bli.bluc", true));
  TAP_TEST(extract_basename("bla.bli.bluc", false) == "bla.bli.bluc",
           TEST_EXTRACT_BASENAME, extract_basename("bla.bli.bluc", false));
  TAP_TEST(extract_basename("a_filename_without_extension", true) == "a_filename_without_extension",
           TEST_EXTRACT_BASENAME, extract_basename("a_filename_without_extension", true));
  TAP_TEST(extract_basename("/", true) == "",
           TEST_EXTRACT_BASENAME, extract_basename("/", true));
}

void testNChooseK() {
  TAP_TEST(nChoosek(1, 10) == 0, TEST_N_CHOOSE_K, "");
  TAP_TEST(nChoosek(1, 1) == 1, TEST_N_CHOOSE_K, "");
  TAP_TEST(nChoosek(5, 2) == 10, TEST_N_CHOOSE_K, "");
  TAP_TEST(nChoosek(8, 4) == 70, TEST_N_CHOOSE_K, "");
}

void testTrimSequence() {
  string seq = "NNNNNAATAGTAGACTANNNNN";
  size_t start = 0;
  size_t length = seq.size();
  trimSequence(seq, start, length);
  string trimmed = seq.substr(start, length);

  PRINT_VAR(start);
  PRINT_VAR(length);
  TAP_TEST(trimmed == "", TEST_TRIM_SEQUENCE,
           "trimmed sequence was " << trimmed);

  seq = "ANANANATAGAGTAGATGATANANANANA";
  start = 0;
  length = seq.size();
  trimSequence(seq, start, length);
  trimmed = seq.substr(start, length);

  TAP_TEST(trimmed == "ATAGAGTAGATGATA", TEST_TRIM_SEQUENCE,
           "obtained " << trimmed);

  seq = "ANAANATAGAGTAGATGATANAANA";
  start = 0;
  length = seq.size();
  trimSequence(seq, start, length);
  trimmed = seq.substr(start, length);

  TAP_TEST(trimmed == "ATAGAGTAGATGATA", TEST_TRIM_SEQUENCE,
           "got " << trimmed);

  seq = "ATAGAGTAGATGATANAANA";
  start = 0;
  length = seq.size();
  trimSequence(seq, start, length);
  trimmed = seq.substr(start, length);

  TAP_TEST(trimmed == "ATAGAGTAGATGATA", TEST_TRIM_SEQUENCE,
           "got " << trimmed);

  seq = "ANAANATAGAGTAGATGATA";
  start = 0;
  length = seq.size();
  trimSequence(seq, start, length);
  trimmed = seq.substr(start, length);

  TAP_TEST(trimmed == "ATAGAGTAGATGATA", TEST_TRIM_SEQUENCE,
           "got " << trimmed);

  seq = "NATAGAGTAGATGATA";
  start = 0;
  length = seq.size();
  trimSequence(seq, start, length);
  trimmed = seq.substr(start, length);

  TAP_TEST(trimmed == "ATAGAGTAGATGATA", TEST_TRIM_SEQUENCE,
           "got " << trimmed);

  seq = "CCNCCNATAGAGTAGATGATANCCNCC";
  start = 0;
  length = seq.size();
  trimSequence(seq, start, length);
  trimmed = seq.substr(start, length);

  TAP_TEST(trimmed == "ATAGAGTAGATGATA", TEST_TRIM_SEQUENCE,
           "got " << trimmed);

  seq = "NNNNNNNNNNNNNNNNNNNNNNNNNNNNNATAGAGTAGATGATA";
  start = 28;
  length = 16;
  trimSequence(seq, start, length);
  trimmed = seq.substr(start, length);

  TAP_TEST(trimmed == "ATAGAGTAGATGATA", TEST_TRIM_SEQUENCE,
           "got " << trimmed);

  seq = "ATAGAGTAGATGATANNNNNNNNNNNNNNNNNNNNNNNNNNNNN";
  start = 0;
  length = 16;
  trimSequence(seq, start, length);
  trimmed = seq.substr(start, length);

  TAP_TEST(trimmed == "ATAGAGTAGATGATA", TEST_TRIM_SEQUENCE,
           "got " << trimmed);

  seq = "ATAGAGTAGATGATA";
  start = 0;
  length = seq.size();
  trimSequence(seq, start, length);
  trimmed = seq.substr(start, length);

  TAP_TEST(trimmed == "ATAGAGTAGATGATA", TEST_TRIM_SEQUENCE,
           "got " << trimmed);
}

void testTools() {
  testOnlineFasta1();
  testOnlineFastaMaxNth();
  testFastaNbSequences();
  testFasta1();
  testFastaAdd();
  testFastaAddThrows();
  testFastaLabelAndMark();
  testSequenceOutputOperator();
  testFastaOutputOperator();
  testRevcomp();
  testCreateSequence();
  testNucToInt();
  testDNAToInt();
  testNucToAA();
  testRevcompInt();
  testExtendedNucleotides();
  testExtractBasename();
  testNChooseK();
  testTrimSequence();
}
