# Supplementary material for: Vidjil: A Web Platform for Analysis of High-Throughput Repertoire Sequencing
Source: PLoS One. 2016 Nov 11;11(11):e0166126. doi: 10.1371/journal.pone.0166126 (PMC5106020; doi:10.1371/journal.pone.0166126)
Supplement: S2 File — The source code is also accessible on our source code repository (git.vidjil.org). Regular releases of the algorithm can be downloaded at vidjil.org/releases. (TGZ) [file pone.0166126.s002.tgz › vidjil-2016.09/algo/tests/should-vdj-tests/0000-nck-TRA+D.should-vdj.fa]

######################################
# VDDJ detection

# /9 TRDD3 1/ -> 13-9-1 = 3nt, too short
>TRDV2 7/2/4 TRDD2 0/0/9 TRDD3 1/1/31 TRAJ29 [TRD] TODO
AcgagaaaaggacatctatgGCCCTGGTTTCAAagacAATTTCCAAGGTGACATTGATATTGCAAAGAACCTGGCTGTACTTAAGATACTTGCACCATCAGAGAGAGATGAAGGGTCTTACTACTGTGCCTGGGCCTACTACCaaagggcacaagactttctgtgattgcaagtaagtgtttctagccatccttgattttgatcagcaatggcttcttcccttgaattatttttcagtgtacctagaatgccttttgcccccaagaaaggtttggaaggagctgggtcattagcattgcgcaggaaattacaggttattctgttataattcgaagccactggacagtcatgatgcacacagatctggcctgcattgcacctggctagtgctcagtgtgtagctatctgagctctgatgtaagt

# /3 TRDD2 3/ -> 9-3-3 = 3nt, too short
>TRDV2 3/0/3 TRDD2 3/2/0 TRDD3 1/2/3 TRAJ29 [TRD] TODO
TGGTTTNAAgacaaTTTCcaAGGTGACATTGATATTGCAAAGAACCTGGCTGTACTtaAgATACTTGCaCCATCAgAgAGAGATgAaGGGTCTtACtaCTGTGCCTGTGACtCCCCACtGGGGGATACCTATTCAGGAAACACACCTcTTGTcTTTGGAAaGGGCACAAgAcTTTCTGTGATTGCAAGTAAgTGTTTCTAgCcaTCCTTGATTTTGATcagCAatGGCTTCTTCCCTTGAATTATTTTTCaGTGTACCTAgaATGCtTTTgCCA

>TRDV1 0/AGTGCGGAGGGGCGGAACT/2 TRDD2 0/GTTTT/0 TRDD3 4/ACCCAGC/11 TRAJ29 [TRD] BUG
CAAAAAGTGGTCGCTATTCTGTCAACTTCAAGAAAGCAGCGAAATCCGTCGCCTTAACCATTTCAGCCTTACAGCTAGAAGATTCAGCAAAGTACTTTTGTGCTCTTGGGGAACTAGtGCGGAGGGGCGGAACTTTCCTACGTTTTACTGGGGGAACCCAgCaacacacctcttgtctttggaaagggcacaagactttctgtgattgcaagtaagtgtttctagccatccttgattttgatcagcaatggcttcttcccttgaattatttttcagtgtacctagaatgccttttgcccccaagaaaggtttggaaggagctgggtcattagcattgcgcaggaaattacaggttattctgttataattcgaagccactggacagtcatgatgcacacagatctggcctgcattgcacctggctagtgctcagtgtgtagctatctgagctctgatgtaagt

>TRAV29/DV5*01 3/CACCGAGA/3 TRDD2 1/0/3 TRDD3 0/0/2 TRDJ1  [TRD+] BUG
cattAggtAAAAATGaagatGGAAGATTCACTGTCTTCTTAAACAAAAGTGCCAAGCACCtctcTctGCACATTGTGCCCTCCCAGCCTGGAGACTCTGCAGTGTACTTCTGTGCAGCAACACCGAGATCCTAGGGGGATACgACCGATAAACTCATCTTTGGAAAAGGAACCCGTGTGACTGTGgAACa
