# Supplementary material for: Vidjil: A Web Platform for Analysis of High-Throughput Repertoire Sequencing
Source: PLoS One. 2016 Nov 11;11(11):e0166126. doi: 10.1371/journal.pone.0166126 (PMC5106020; doi:10.1371/journal.pone.0166126)
Supplement: S2 File — The source code is also accessible on our source code repository (git.vidjil.org). Regular releases of the algorithm can be downloaded at vidjil.org/releases. (TGZ) [file pone.0166126.s002.tgz › vidjil-2016.09/algo/tests/should-vdj-tests/0298-lil-IGH.should-vdj.fa]

# 4//5 would imply {CARENSGY!FDYW}

>IGHV3-48*01 0/AA/6 IGHD5-12*01 (2//7, 3//6, 4//5) IGHJ4*02  [IGH]  ({CARENSGYD!DYW}, {CARENSGY!FDYW})
GGAGTCGGGGGGAGGCTTGGTACAGCCTGGGGGGTCCCTGAGACTCTCCTGTGCAGCC
TCTGGATTCACCTTCAGTAGCTATAGCATGAACTGGGTCCGCCAGGCTCCAGGGAAGG
GGCTGGAGTGGGTTTCATACATTAGTAGTAGTAGTAGTACCATATACTACGCAGACTC
TGTGAAGGGCCGATTCACCATCTCCAGAGACAATGCCAAGAACTCACTGTATCTGCAA
ATGAACAGCCTGAGAGCCGAGGACACGGCTGTGTATTACTGTGCGAGAGA
AA
ATAGTGGCTACGA
TTTGACTACTGGGGCCAGGGAACCCTGGTCACCGTCTCCTCAGTT


# IGHV3-48*01 ...TGTGTATTACTGTGCGAGAGA
#             ...TGTGTATTACTGTGCGAGAGAAAATAGTGGCTACGATTTGACTACTGGGGCCAGGG...
# IGHD5-12*01                     gtggAtATAGTGGCTACGATTac
#                                                    4321
# IGHJ4*02                                      actacTTTGACTACTGGGGCCAGGG...
#                                               1234567
