# Supplementary material for: Vidjil: A Web Platform for Analysis of High-Throughput Repertoire Sequencing
Source: PLoS One. 2016 Nov 11;11(11):e0166126. doi: 10.1371/journal.pone.0166126 (PMC5106020; doi:10.1371/journal.pone.0166126)
Supplement: S2 File — The source code is also accessible on our source code repository (git.vidjil.org). Regular releases of the algorithm can be downloaded at vidjil.org/releases. (TGZ) [file pone.0166126.s002.tgz › vidjil-2016.09/algo/tests/should-vdj-tests/0000-nck-TRB.should-vdj.fa]

>TRBV6-1*01 3/5/2 TRBJ2-7*01  [TRB]  {CASKVSP!YEQYF}
GAGGGTACCACTGACAAAGGAGAAGTCCCCAATGGCTACAATGTCTCCAGATTAAACAAACGGGAGTTCTCGCTCAGGCTGGAGTCGGCTGCTCCCTCCCAGACATCTGTGTACTTCTGTGCCAGCAAGGTGAGTCCCCCTACGAGCAGTACTTCGGGCCGG
# AGC commun aux deux segments

>TRBV7-2*02 0/0/3 TRBJ2-3*01  [TRB]  {CASSFSTDTQYF}
TTACCCTTTACTGGTACCGGCAGAGGCTGGGGCAGGGCCTGGAGTTTTTAATTTACTTCCAAGGCAACAGTGCACCAGACAAATCAGGGCTGCCCAGTGATCGCTTCTCTGCAGAGAGGACTGGGGAATCCGTCTCCACTCTGACGATCCAGCGCACACAGCAGGAGGACTCGGCCGTGTATCTCTGTGCCAGCAGCTTTAGCACAGATACGCAGTATTTTGGCCCAGGCACCCGGCTGACAGTGCTCGGTAAGCGGG

>TRBV11-2*01 1/4/0 TRBJ2-7*01  [TRB]  {CASSLGPSYEQYF}
AACGGTGTAGTGGATGATTCACAGTTGCCTAAGGATCGATTTTCTGCAGAGAGGCTCAAAGGAGTAGACTCCACTCTCAAGATCCAGCCTGCAAAGCTTGAGGACTCGGCCGTGTATCTCTGTGCCAGCAGCTTAGGTCCCTCGTACGAGCAGTACTTCGGGCCGGGCACCAGGCTC


##############################################

>TRBV10-2*01 4/CC/3 TRBD2*01 7//5,8//4 TRBJ1-2*01  [TRB]
GCTGATATTACAGATAAAGGAgAAGTCCCCGATGGCTATGTTGTCTCCAGATCCAAGACAGAGAATtTCCCCCTCACTCTGGAGTCaGCtACCCGCTCCCAgACATCTGTGTATTTCTGCGCCaGCAGTGCCACTAgCTaTGGCTACACCTTCGGTTCGGGGACCAGGTTAACCGTTGTAGGTAAG

# verifier seq
>TRBV19*03 0/20/4 TRBJ1-5*01  [TRB]
GAGATATAGCTGAAGGGTACAGCGTCTCTCGGGAGAAGAAGGAATCCTTTCCTCTCACTGTGACATCGGCCCAAAAGAACCCGACAGCTTTCTATCTCTGTGCCAGTAGTCCCCACGGCGCCATAACGGAACAGCCCCAGCATTTTGGTGATGGGACTCGAC

>TRBV21-1 5/16/1 TRBJ2-1  [TRB]
AAAAACTCATCCTGTACCTTGGAGATCCAGTCCACGGAGTCAGGGGACACAGCACTGTATTTcTGTGCCAGCAGCGCCATGGAAGTCAACATCCTACAATGAGCAGTTCTTCGGGCCAGGGACACGGCTCACCGTGCTAGgtaagaaggg
