# Supplementary material for: Vidjil: A Web Platform for Analysis of High-Throughput Repertoire Sequencing
Source: PLoS One. 2016 Nov 11;11(11):e0166126. doi: 10.1371/journal.pone.0166126 (PMC5106020; doi:10.1371/journal.pone.0166126)
Supplement: S2 File — The source code is also accessible on our source code repository (git.vidjil.org). Regular releases of the algorithm can be downloaded at vidjil.org/releases. (TGZ) [file pone.0166126.s002.tgz › vidjil-2016.09/algo/tests/should-vdj-tests/0000-nck-TRD+-VDDJ.should-vdj.fa]

>TRDV1*01 2/TCTCGAT/2 TRDD2*01 0/CGT/0 TRDD3*01 3/CTCGGG/0 TRDJ1*01  [TRD]
CAAAAAGTGGTCGCTATTCTGTCAACTTCAAGAAAGCAGCGAAATCCGTCGCCTTAACCATTTCAGCCTTACAGCTAGAAGATTCAGCAAAGTACTTTTGTGCTCTTGGGGAATCTCGATTTCCTACCGTACTGGGGGATCTCGGGACACCGATAAACTCATCTTTGGAAAAGGAACCCGTGTGACTGTGGAAC

>TRDV1*01 1//1 TRDD2*01 0/G/2 TRDD3*01 0/AGGGTTGGGAT/4 TRDJ1*01 [TRD]
CAAAAAGTGGTCGCTATTCTGTCAACTTCAAGAAAGCAGCGAAATCCGTCGCCTTAACCATTTCAGCCTTACAGCTAGAAGATTCAGCAAAGTACTTTTGTGCTCTTGGGGAACCTTCCTACGTGGGGGATACGAGGGTtgGGATCGATAAACTCATCTTTGGAAAAGGAACCCGTGTGACTGTGGAAC

# Is such a recombination with Dd3 then Dd2 possible ?
>TRDV1*01 1/GAAAAGGAA/2 TRDD3*01 1//2 TRDD2*01 0//2 TRDJ1*01 [TRD] TODO
nnnCAAAAAGTGGTCGCTATTCTGTCAACTTCAAGAAAGCAGCGAAATCCGTCGCCTTAACCATTTCAGCCTTACAGCTAGAAGATTCAGCAAAGTACTTTTGTGCTCTTGGGGAACGAAAAGGAATGGGGGATACTTCCTACACCGATAAACTCATCTTTGGAAAAGGAACCCGTGTGACTGTGGAACnn

# A short Dd1 with 4nt "AAAT" could also be inserted just after the TRDV1
>TRDV1*01 0/AAATTTCGTGATT/2 TRDD3*01 1/CTTGGG/10 TRDJ1*01 [TRD]
CAAAAAGTGGTCGCTATTCTGTCAACTTCAAGAAAGCAGCGAAATCCGTCGCCTTAACCATTTCAGCCTTACAGCTAGAAGATTCAGCAAAGTACTTTTGTGCTCTTGGGGAACTAAATTTCGTGATTTGGGGGATACCTTGGGACTCATCTTTGGAAAAGGAACCCGTGTGACTGTGGAAC

# A short Dd1 could also be inserted after the TRDV1
>TRDV1*01 10/CTCCCGCAAAATTCA/2 TRDD2*01 0/TGCC/5 TRDD3*01 3/GCACTTTTCCTT/27 TRDJ1*01 [TRD]
nnCAAAAAGTGGTCGCTATTCTGTCAACTTCAAGAAAGCAGCGAAATCCGTCGCCTTAACCATTTCAGCCTTACAGCTAGAAGATTCAGCAAAGTACTTTTGTGCTCCTCCCGCAAAATTCATTCCTACTGCCGGGATGCACTTTTCCTTGAACCCGTGTGACTGTGGAACANNNNNN

>TRDV1*01 1/C/0 TRDD2*01 2//1 TRDD3*01 1/AGGGT/0 TRDJ1*01  [TRD]
CAAAAAGTGGTCGCTATTCTGTCAACTTCAAGAAAGCAGCGAAATCCGTCGCCTTAACCATTTCAGCCTTACAGCTAGAAGATTCAGCAAAGTACTTTTGTGCTCTTGGGGCaCCCCTTCCTCTGGGGGATACAGGGTACACCGATAAACTCATCTTTGGAAAAGGAACCCGTGTGACTGTGGAAC

# only 2 nt (TRDV1), bug ? TRDD2 have 5nt (CCTAC) that are not seen
>TRDV1*01 2/ATGG/4 TRDD2*01 0/AGGA/0 TRDD3*01 5/TCCCTTTGT/0 TRDJ1*01 [TRD] TODO
CAAAAAGTGGTCGCTATTCTGTCAACTTCAAGAAAGCAGCGAAATCCGTCGCCTTAACCATTTCAGCCTTACAGCTAGAAGATTCAGCAAAGTACTTTTGTGCTCTTGGGGAAATGGCCTACAGGAACTGGGGGTCCCTTTGTACACCGATAAACTCATCTTTGGAAAAGGAACCCGTGTGACTGTGGAAC

>TRDV1*01 0/T/1 TRDD1*01 2/CCTTAGGGATGGTCGAGGA/2 TRDD3*01 6//4 TRDJ1*01 [TRD]
ACAAAAAGTGGTCGCTATTCTGTCAACTTCAAGAAAGCAGCGAAATCCGTCGCCTTAACCATTTCAGCCTTACAGCTAGAAGATTCAGCAAAGTACTTTTGTGCTCTTGGGGAACTTAAATACCTTAGGGATGGTCGAGGATGGGGCGATAAACTCATCTTTGGAAAAGGAACCCGTGTGACTGTGGAAC

>TRDV1*01 1/AATCACCTCTT/1 TRDD2*01 3/CCACGAAAACAT/0 TRDD3*01 2//9 TRDJ1*01 [TRD]
CAAAAAGTGGTCGCTATTCTGTCAACTTCAAGAAAGCAGCGAAATCCGTCGCCTTAACCATTTCAGCCTTACAGCTAGAAGATTCAGCAAAGTACTTTTGTGCTCTTGGGGAACAATCACCTCTTCTTCCCCACGAAAACATACTGGGGGATAAACTCATCTTTGGAAAAGGAACCCGTGTGACTGTGGAAC
