# Supplementary material for: Vidjil: A Web Platform for Analysis of High-Throughput Repertoire Sequencing
Source: PLoS One. 2016 Nov 11;11(11):e0166126. doi: 10.1371/journal.pone.0166126 (PMC5106020; doi:10.1371/journal.pone.0166126)
Supplement: S2 File — The source code is also accessible on our source code repository (git.vidjil.org). Regular releases of the algorithm can be downloaded at vidjil.org/releases. (TGZ) [file pone.0166126.s002.tgz › vidjil-2016.09/algo/tests/should-vdj-tests/bug20151006-rc.should-vdj.fa]

# 0000-nck-TRB.should-vdj.fa.rc
>TRBV7-2*02 0/0/3 TRBJ2-3*01  [TRB]
CCCGCTTACCGAGCACTGTCAGCCGGGTGCCTGGGCCAAAATACTGCGTATCTGTGCTAAAGCTGCTGGCACAGAGATACACGGCCGAGTCCTCCTGCTGTGTGCGCTGGATCGTCAGAGTGGAGACGGATTCCCCAGTCCTCTCTGCAGAGAAGCGATCACTGGGCAGCCCTGATTTGTCTGGTGCACTGTTGCCTTGGAAGTAAATTAAAAACTCCAGGCCCTGCCCCAGCCTCTGCCGGTACCAGTAAAGGGTAA

# 0119-lil-IGK+-TRA+D-TRD+-TRG.should-vdj.fa.rc
>Intron 2/0/9 KDE  [IGK+]
CCTCAGAGGTCAGAGCAGGTTGTCCTAGGGAGCAGGGAGGCTTCCTAGGGAGGTCAGACTCCAAATAGTGGATATGGCAAAAATGCAGCTGCAGACTCATGAGGAGTCGCCCTGGGCTGCCACTCAGGAAAGCTGGCTACGGCAGCATCAATCGGGCAGACACAGGGTGGCCACGGCCACTAGCGGCAAGGCGGCTGCCCCAAGAGCGCGGTGGCATGGCCACCAAAGCCACTCAATCGAGAAAGACCGCGGCTCTGTCTACAGCTCGCGGTGCCACG

# 0122-lil-TRG.should-vdj.fa.rc
>TRGV5*01 4/2/5 TRGJP2*01  [TRG]
TTACCAGGCGAAGTTACTATGAGCCTAGTCCCTTTTGCAAACGTCTTGATCCAATCACTCTTCCCAGGTGGCACAGTAATAGACCCCAGAATCATTTTCAATTAGATTTCGTAGTATCAATATCCAGCTCCACCTCCTGGGTGTATGAGTATAATACTTTCCTGGACTGAGTCCTGATTCCAACACATCCTTTGAGTTGGAGACGTCATAGTACAGAAGACGCTGTGGGGCCTTCC

# 0169-lil-TRA+D.should-vdj.fa.rc
>TRDD2*01 13//8 TRAJ29*01  [TRA+D]
GGCAAAAGCATTCTAGGTACACTGAAAAATAATTCAAGGGAAGAAGCCATTGCTGATCAAAATCAAGGATGGCTAGAAACACTTACTTGCAATCACAGAAAGTCTTGTGCCCTTTCCAAAGACAAGAGGTGTCCCTTCCATGAAACACATCAGTATAAAAACCCTCTTCTTCCTTTTTCCCTTTCCTTGGCACTTTGCCATCACCACCCGCT
