# Supplementary material for: Vidjil: A Web Platform for Analysis of High-Throughput Repertoire Sequencing
Source: PLoS One. 2016 Nov 11;11(11):e0166126. doi: 10.1371/journal.pone.0166126 (PMC5106020; doi:10.1371/journal.pone.0166126)
Supplement: S2 File — The source code is also accessible on our source code repository (git.vidjil.org). Regular releases of the algorithm can be downloaded at vidjil.org/releases. (TGZ) [file pone.0166126.s002.tgz › vidjil-2016.09/algo/tests/should-vdj-tests/2944-lil-IGH.should-vdj.fa]

# Read may not be segmented as VDJ recombination because of the small J.
# read            274     GTGTATTACTGTGCGAGAGATCCTTATTACTATGATAGTAGTGGTTATTACAGCGGACTACTGGGGCCAGGAACC     348
# IGHV4-31*03     280     GTGTATTACTGTGCGAGAGA.......................................................     355     [/-1 @-1 IGHV4-31*03(261) @293 0/]
# IGHD3-22*01                                    gTATTACTATGATAGTAGTGGTTATTACtac
# IGHJ4*01        -46     ...............................................actactttGACTACTGGGGCCAAGGAAC     29      [/8 @329 IGHJ4*01(4) @373 8/]
>IGHV4-31*03 0/TCCT/1 IGHD3-22 3/AGCG/8 IGHJ4 [IGH]
AGGTGCAGTGGAGCAGTCGGGCCCAGGACTGGTGAAGCCTTCACAGACCCTGTCCCTCACCTGCACTGTCTCTGGTGGTCCATAGCAGTGGTGGTTACTACTGGAGCTGGATCCGCCAGCACCCAGGGAAGGGCCTGGAGTGGATTGGGTACATCTATTACAGTGGGAGCACCTATACAACCCGTCCCTCAAGAGTCGAGTTACCATATCAGTAGACACGTCTAAGAACCAGTTCTCCCTGAAGCTGAGCTCTGTGACTGCCGCGGACACGGCCGTGTATTACTGTGCGAGAGATCCTTATTACTATGATAGTAGTGGTTATTACAGCGGACTACTGGGGCCAGGAACCTGGTCACCGTCGTCCTGCAGGTAAG
