# Supplementary material for: Vidjil: A Web Platform for Analysis of High-Throughput Repertoire Sequencing
Source: PLoS One. 2016 Nov 11;11(11):e0166126. doi: 10.1371/journal.pone.0166126 (PMC5106020; doi:10.1371/journal.pone.0166126)
Supplement: S2 File — The source code is also accessible on our source code repository (git.vidjil.org). Regular releases of the algorithm can be downloaded at vidjil.org/releases. (TGZ) [file pone.0166126.s002.tgz › vidjil-2016.09/algo/tests/should-vdj-tests/0000-nck-TRG.should-vdj.fa]

>TRGV4 3/15/2 TRGJ1*01  [TRG]
GCGTCTTCTGTacTATGACTCCTACACCTCcaGCGTTGTGTTGGAATcaGGAATcaGCCCAGGGAAGTATGATACTTATGGAAGCACAAGGAAgAACTTGAGAATGATACTGCGAAATCTTATTGAAAATGACTCTGGAGTCTATTACTGTGCCACCTGGGATAAGGAGGGACATAAgATTATTATAAGAAACTCTTTGGCAGTGGAACAACACTGGTTGTCACAGGTA

>TRGV11 2/5/0 TRGJ1  [TRG]
TGGTGTACCaCTGTGCcTGCtgGaTTAGGCTCCTAGAATTATTATAAGAAACTCTTTGGCAGTGGAACAACACTGGTTGTCACAGGTaagtatcggaagaatacaacattccaaggtaatagagggaaagcaggaa

# arbitrage difficile
>TRGV10*01 14/18/1 TRGJ1*01   [TRG]  TODO
ATCCtttACcaTCaAGtCCGtAGAGAAAGAAGACAtGGCCGTttACTACtGtGCtACCGCtGGAgGtCCttACAAttAtTAtAAGAAACtCTttGGCAGTGGAACAACACtGGTtGTCACAGGTA


##########################################
# verifier TRGJ1*01 et TRGJ1-2
>TRGV11 11/12/0 TRGJ1*01  [TRG] TODO
TCTTCCACTTCCACTTtgAAAATAAAGTTCTTAGAGAAAGAAGATGAGGTGGTGTACCaCTGTGCCTGCtaGTCACCTCATCGAATTATTATAAGA

# a arbitrer
>TRGV10-02 1/15/4 TRGJ1-1  [TRG] TODO
TCTcaAACtCTcaCtcTcaATCCTtACcaTcaAGtCCGTAGAGAAAGAAGACATGGCCGTtTACTACtGTGCTGCGTGGGATTTGCAGCAACTtGAACTATTATAAGAAACTCTTTGGCAGTGGAACAACACTGGTTGTCACAGGTaagtatcggaagaatacaacattccaaggtaatagagggaaagcaggaa

# a arbitrer
>TRGV2 0/6/6 TRGJ1-1  [TRG] TODO
AAATGACTTTGGGGTCTATTACTGTGCCACCTGGGACGGGCCGATTTTATAAGAAACTCTTTGGCAGTGGAACAACACTGGTTGTCACAGGTaagtatcggaagaatacaacattccaaggtaatagagggaaagcaggaa
