# Supplementary material for: Vidjil: A Web Platform for Analysis of High-Throughput Repertoire Sequencing
Source: PLoS One. 2016 Nov 11;11(11):e0166126. doi: 10.1371/journal.pone.0166126 (PMC5106020; doi:10.1371/journal.pone.0166126)
Supplement: S2 File — The source code is also accessible on our source code repository (git.vidjil.org). Regular releases of the algorithm can be downloaded at vidjil.org/releases. (TGZ) [file pone.0166126.s002.tgz › vidjil-2016.09/algo/tests/should-vdj-tests/segment_simul.should-vdj.fa]

### Copied from data/segment_simul.fa and algo/tests/segment_simul.should_get
# See algo/tests/segment_simul.should_get for a detailed description
# With only one D, this is:
# IGHV5-10-1*01 2/CTTC/3 IGHD1-14*01 1/GTTA/5 IGHJ5*01  [IGH]

>IGHV5-10-1*01 2/CTTC/3 IGHD1-14*01 1//23 IGHD3-16*01 8//7 IGHJ5*01  [IGH]  {CATS*PEPVM!FDSW}
# IMGT/JunctionAnalysis: {CATS*PEPV!WFDSW}
aagtccatcagcactgcctacctgcagtggagcagcctgaaggcctcggacaccgccatgtattactgtgcga
CTTC
ataaccggaacca
GTTA
TG
gttcgactcctggggccaaggaaccctggtcaccgtctcctcag
