# Supplementary material for: Vidjil: A Web Platform for Analysis of High-Throughput Repertoire Sequencing
Source: PLoS One. 2016 Nov 11;11(11):e0166126. doi: 10.1371/journal.pone.0166126 (PMC5106020; doi:10.1371/journal.pone.0166126)
Supplement: S2 File — The source code is also accessible on our source code repository (git.vidjil.org). Regular releases of the algorithm can be downloaded at vidjil.org/releases. (TGZ) [file pone.0166126.s002.tgz › vidjil-2016.09/algo/tests/should-vdj-tests/do_not_segment.should-locus.fa]

>x__UNSEG
GGTAGTAGCAAATATTCAAACGAGAACTTTGAAGGCCGAAGTGGAGAAGGCTTCCATGTGAACAGCAGTTGAACATGGGTCAGTCGGTCCTGAGAGA

>seq-317-1__UNSEG
ATGAAGTTTTTTTGATGGCTTGAGATGGCTCACAAATTTTGATTTTTTTTTCTTCCTTGTGCTCCCTTTTTTTCTCCTTGCTTTTCCAGTTAACATCTATATTCACATGTAATCTTGTTTTCTCTTCACATTCACTGAGTTGTTCAGGCT

>seq-317-2__UNSEG
GAAGGAAGAGATTTGAAATAAAGCTTTGGTTTCTGAGGAATGTTGCCGTTTGAGAGATTCAAAAAGAAAGAAGATCCAAATTTCGGGACTGGTGTTTAAATTGTAGTGACAGATTTTGGGGGCCATTAAAGGTATGGGAGTGAAA

>seq-317-3__UNSEG
ACTAACAGTAACTGCCATTTTTTGTCTGTGATAACAGAGTGATTTGTAAAACAGTGGTTGTTTTTTCATTGTGTTTTCTTCGTGGATTGTTTTTTCTGCGGGTCATATTCATACCTTCTGATGAAGTTGTACAACACCAGCAACATT

>seq-317-4__UNSEG
AGGTATGGTTGCGCTCAGTATAACAAGTGCTGAACAGAAAGCCAGGAAGGGAGGCGAACACAGCCACTGACCATGTAGCCAAACTGGTGATGACCCCATAAGTCAAGGTCCTTGCCCTCAAGGAAAACACCGCGTGCACAAT

>seq-317-5__UNSEG
GTGCAAGGATCAGAAGATAACGAAACGTCCACTTCCTGAAGGGTGGGAAAAAAAGAAAAAGAAAAAGGAGCCACCCACGCTGGAGATGTCCGTTTTAGATCTTCTTATTTTCTTCCCTTTCGCTTCGGTTTTTCTTCTCGAGGCTCA

>seq-317-6__UNSEG
GGTGTGACCGGGGCTTTGGTGGACCCTATTGTGTTCCTGTTGTTCCTCTGCCCTCGATTCTTAAAGACGATTTCAATGGGAATTTACATCCTGACCTTTGGCCTGAAGTGTATGGTGCAGAGA

>seq-317-7__UNSEG
GTGGTGGTTCTGGTCCTGTTCAAATACAAGCGGCTCAGGTCCATGACTGATGTGTACCTGCTCAACCTTGCCATCTCGGATCTGCTCTTCGTGTTTTCCCTCCCTTTTTGGGGCTACTATGCAGCAGACCAGTGGGTTTTTGGGCTAGGTC

>seq-317-8__UNSEG
GTTGCTTAAGATCAGTTGCTTTTATACTCAGAATGGAAATACCTGATCTTGGCTAGCTTTGTTTGTTA

>seq-317-9__UNSEG
GGGCAGCAGCCCAGTCTTCCTACTGTCTGATTTAATTACAGCGGTTCCTGTGGGAGTGGGGGCTGTTATTCTCTTAAACATTTGCAGCTTGAAACAGTTGAGGAAGCAGCTTTAAAAAAAAAAAATCTCCCTACCCCCAACAA

>seq-317-10__UNSEG
GGGCAGAGAGTGCTGGGCTGAGTCGTATTGCTTTGCTAGACTTCCATAGGAATGGGCTTCTTGCGGCGAGAAAAGGGTGCCCCACCCTCTACTTGGACTACACTACTCTGAAACCTTGTGGCAGAGGCAGAGAAAAATCTGCTTTA

>seq-317-11__UNSEG
AGCATACTCATCAGGCCAGTATTTGACACATTTACTCTTTCCTCTCTCCGCTTCTTTCATTGTCATGACAATCAGTCTGGAGTTTTGGAAAACCATCCGCCAAAAGTCGTTCACTGTGTTTTGTAGGCAGCCTTGTGTGGCAATGTAAC

>seq-317-12__UNSEG
AGGGAAACCTCAAGTGCTCGCAGAAGCATCGGCAAGTCAGGCGTCCTGTTTCTCGGATGGATACCCATTACCATCTTGGACCTGGAAGAAGTGTTCAGACAAGTCT

>seq-317-13__UNSEG
TGGATTCTGGTTTACAGCAGCTTTACAGTGATAGTTAAATTAACTGGGGCTAGGGGAAGAGCAAGCAAAAAGGGAAGAAGGACTCCTAGGCCCTTTCTAGTAAATCCTTCAGCAACAAGGCTGGCTTGGTGCCCTCCAAGCATCTAATG

>seq-317-14__UNSEG
ACCCTTTACCCTGATGATCTGTATTATATTTTAATGTATATGTGAATATATTGAAAATAATTTGTTTTTTCCTGGTTTTTGTTTGGTTTTCGTTTTGCTTTTAGCCTCTACATGCTAGGATCACAGGAAGACTTTGTAAGGACA

>seq-317-15__UNSEG
CATTTAATCTGATGTGGCATTTTCGTCATCTGAAGCATGAGTGACAAGTTGGGAATGATGTGGTGATTTAGAATGCAGTATTGGCCAAGTCCAAGTTGTCAACTTAAGCGTCTGTTTACCAAAGACCGGGAACAGGGGCCCAAACA

>seq-317-16__UNSEG
TTTAGTTGTAGATTTCAATGGGATACGATAGGACAGAAAAGATTTTTTAAAAAGCAGAAAGAGTGTTTCATGGTGAAAGTACTGGGGGAGGGTGGACAAAGCATGCACACATGCCAATTTGAAAATCAAGTGTGACTTACCTCACGT

>seq-317-17__UNSEG
CGGGATAGAGGGCAGTGGCACTATGAAAGTCAGCCATCTGGTGAGGCAGCAGCTGTCCGATGGCGTGGAACACAAGGCCCCCCACACGGAACATGTGCAGCCGTTCTCCCCGCTGAATGATGCTAGCGATTTGCTTCACCTCGTCC

>seq-317-18__UNSEG
TGTCACCATTCACCTTGGACAGTGGGGCAGATTGGTTCCAATTGGGTTTCTCATCCTTGTCCACCGAAGATCCCTTTGTCACTGCAGCTTCTCTAGTGTCAGCCTCACTGCTGTCCTCCGTGAGGTGACCTTCAAAG

>seq-317-19__UNSEG
CACCACTTTTAGTACCAACACTCTTGGGTGATTTCATGGACCCTAAAGCAGACCTGACACTGATCCAGATTTGCAGTCCATTTTTAAGGACACCTGTCTTTATTTCCTCAAAGTCAAGCAGCTTTCTCTGGAAAATGAATGCTAATTAGT

>seq-317-20__UNSEG
AGACAGGATCAGGGACAGTCACATTAAAACACCATAGCACCATTTTATTTAGACTATTTCAATTCATAAAAATGCTTCCTAGTCCATAAAACACACTTCAGTAACAAAAGGAAAGAGATACTGGTTGAGGCACGTCAGGGATATCA

>seq-317-21__UNSEG
GACCAGGGAGCTTGGTGAGCAGCCGGGGACTCTGGGAAGGGCTGAGAGCCAGCACAGCTGAGTGCTGTTGCTGTTGTTGCTGCTGCTGCTGCTGTTGTTGCTGCTGCTTGTTCCGATATTCTGCCATGAGATTAGTGTGCTCCTTC

>seq-317-22__UNSEG
GTTTTATATCGTTGTAAAATAATTTTTCTAATTTTTTATAGGCTATGGATGAAATGAATGGCAAAGAAATAGAAGGGGAAGAAATTGAAATAGTCTTAGCCAAGCCACCAGACAAGAAAAGGAAAGAGCGCCAAGCTGCTAGACAGGCCTC

>seq-317-23__UNSEG
TTTTCAATGATCTAGATCAATACTTTGTTTCTCACCCATTTCATAATCAGTTTCTGCTACTCTCCTCATTTTGGGGGGTGTTGTGATCCCTGATTCCATTTCTTGCCTTTTAGGAGCCTTTGTGTCTGATATCAAGTGATCAAAA

>seq-317-24__UNSEG
ACTCCAGTCTGGGTGAAAGAGTGAGACCTTGTCTCAAAAAAGGAAGTGAAAGGTAATTAAAAAAGAACTTACGAAGGAAGGTCTTTGGCAGCTCTCAAGCCCCAGCCTTTCTTTTCTGTGAGTATGACTTCCACATCTGCATGCTGTTT

>seq-317-25__UNSEG
CTCTTTATTTGTCCCCTTGCCTCCCTTTCCAATGGACTATTTTAGAAGAAATGGAGCTGTCACCCACATCAAGATTCAGAACACTGGTGATTACTATGACCTGTATGGAGGGGAGAAATTTGCCACTTTGGCTGAGTTGGTCCAG

>seq-317-26__UNSEG
GATGTGAAAGAAAGGGCGAAGGGTTTTTTGAGTTTTTGTTTTTGAGGAAGGGGAGTTGGGTACTTCTGCCTCTCCTAGCATGATAGGCATTCTCATAGCCAGGGACAGATTTTCTCCTGCAGCCCAGGGTGCTAAGCAGACATCTCTGGGA

>seq-317-27__UNSEG
CTCCATGGCACGAAAGGTCCTGGCTGTGATGGAGTCTCCTTCCTGAAATCCAATTTGTACCGGTCTCAACAGCAGGTCACTTCACCTGGACCCAGCTGAATCACCAGCTCCTTTTATGATATTTGTGTTTGTTTCACAATTTCTCAAGG

>seq-317-28__UNSEG
AAGAGAACACACTTACTCTCCACGTCGCGGACACAGACGCCATAGAGGTACACGATGTGTTTGTGGGAGACCTGTCTCATCATGCTGGCTGCCTCGAAGAAGGCCTGTGGGCGAGCAGGACATAGGAATGTC

>seq-317-29__UNSEG
GTCGGCGGCGTCGGCAGCAGTGTCGACGGCAGCGGCGGCGGCGGGTGGGAAATGGCGGAGTATCTGGCCTCCATCTTCGGCACCGAGAAAGACAAGTGAGTGGGAGCCCCCCGCCGGGGGTTGGGCGCGATCGGGGCGCAGGGTGGTTG

>seq-317-30__UNSEG
TGGTTGCTTGATAGGTAGGTACTCACCTATTCTCACAGATCTCCTTTTGTCGGCCTTGGTTGGGACAACATAAGAAACTCCAGGTTTCATGTCCATGTACTCATTAGTACTATCGCTGCTGGGAGAGATGAAACAAGTCATGAC

>seq-317-31__UNSEG
TTGTCATAAATGCTTTTTGCTGTCACTCTAGTGGTTACTATCCTCTGCCTTCCTCTCCTCCCCTACTCCCCCAGAGAACCAAGGCGTCTGGGGGATTGACTGGGGGGCAGAGGGGGTTTCCCCAGCAAAATCAAACACCTGTCTCCAGAG

>seq-317-32__UNSEG
ACAGCTACTATATTAGGAGGGATTCCATTTTCACAATTGCAAAACAGATATTTCAGGAACATGGGCCACAAAATGTACTCCTTTCACAGTGTTCTCCTCTTCTGAACTGTGCAGTTATCTATTAAATTTTC

>seq-317-33__UNSEG
GCACTCTGGGCCCGGACCGCCAACCAGCAGACCTGAACGTCCACATCAGACAGGATGGTTTTTCAATGGGAAGAAAACAAAGATGGCGACAGGAAGGAAACTGAGCAGGGAGGTATTTGTACTTTGGAGGTACAAGGGATCTACCCCA

>seq-317-34__UNSEG
CTCGCGTTATGTGCGACGAGAACTCGTACCGGTCCTGGCTGTGGTAGCCGCACATGTTGCACTCAAAAGGATCACGGAAGCCGTGGCAGCCCATGTGGATGGTGTACATGACGTGATCCAGGAAGAGCACCCGGCAGTGTTCGCAC

>seq-317-35__UNSEG
CCCTGGGTCCTCCCCACATCCATGGTACTAGGAAGGAGAGTATCAAACCTGTTTGTAGGCTCTGAACCTTATGCTCAGCTTCCTCCAGCTTTGAGGTGGTGGACATCTGTGTCTCCTGCAGCTTTCTGCAAAGGAAGAG

>seq-317-36__UNSEG
TGACCTTAAGAACTTTGTCTGGTGGCTTTGCTGGAACATTGTCACTGTTTTCACTGTCATGCAGGGAGCCCAGCACTGTGGCCAGGATGGCAGAGACTTCCTTGTCATCATGGAGAAGTGCCAGCAGGGGACTGGGAAAAGCACTCTAC

>seq-317-37__UNSEG
GCTGCTTCTCAGCAATGGCCTGAGAATTCACTTCTGTGCTACTAGTAGATGGAGGATTTGATACCTGTCCTTCAATGCTTACAGCTGGCTGGGAAAGCTGGGCAGAAAAAAAAGGGAAGTAGGTGAGACACACGCAGAGTCTGCCAAC

>seq-317-38__UNSEG
GTGATAATCTTCATATGCAGTGCTTCTGGAGGCCTGTCTAGCAGCTTGGCGCTCTTTCCTTTTCTTGTCTGGTGCCTTGGCTAAGACTATTTCAAGTTCTTCCCCTTCTGTTTCTTTGCCATTCATTTCATCCATAGCCATAACAG

>seq-317-39__UNSEG
TGCAGCTTTTGTTTTCTGTATGTTGTTGGGGGATCAACTTTCACACATAGCAAGCACATGGCCTCCCTGATGTCAGGATGCCTTTGTTAGGATCTGTATTTGCCCTTAATTTTGTTGAAATCTTTTTTCCTTCTTCCTCTTGAAAA

>seq-317-40__UNSEG
GAGGGCTGAGCTTCCCCTCAAACCTATCGAACATCTCATTGTGATTGGGGACATTTGACACACAGGTTCCTTGTGCAGCTTCAGAAAAAGAAATAGAGAGGAGAGATGCTTTGTTGGAATCATTCAAAACGAGGTCTATTCAACAC

>seq-317-41__UNSEG
CACTATAAGACCGACTTCGACAAGAATAAGATCTGGTATGAGCACCGGCTCATTGATGACATGGTGGCTCAGGTCCTCAAGTCTTCGGGTGGCTTTGTGTGGGCCTGCAAGAACTATGACGGAGATGTGCAGTCAGACATC

>seq-317-42__UNSEG
GGACAGACCAGCCTCCATCCACAGCTCCCTTTAGGGCACCAAAAACTTTATTGCCAGCGGCAGTTCTGGCAAGCTCTGCATCCAAAGAGTAGACAAAGGCACCCAGCTGACCATCTATGCTCTCCACACTGTATTCATCGCCAGTC

>seq-317-43__UNSEG
ATCCAGGACTGCTCTGTTGGGCCTGGCTGGCCATGACTTGACCTGGGCCACCAACTCCCATATTGAGGTTAGGGGAACTACCAGATCGCAGCAATTCTGACAGCTGTTTATGTTTAGAAGCTGCATCTTGTACC

>seq-317-44__UNSEG
GTACTAGACAGTTTCATCAAAACCAGTGCAACAGGTGGCTTGGGATCAATAAAAGCTGAGGTGATGGCAGATACTGCTGTAGCTTTGGCTTCTGGAAATGTGAAATTGGTTTCAAGCAAGGTAATCACTTTTCTTTTGCCTTCTGTACTAT

>seq-317-45__UNSEG
AGCGAGAGTCCCTGCAGTCCCTTTCGACTTGCATTTTTGCAGGAGCAGTATCATGAAGCCTAAACGCGATGGATATATGTTTTTGAAGGCAGAAAGCAAAATTATGTTTGCCACTTTGCAAAGGAGCTCACTGTGGTGTCTGTGTTCC

>seq-317-46__UNSEG
ACTTGAAGGCATCACTTTTAAGAAAGCTTACAGTTGGGCCCTGTACCATCCCAAGTCCTTTGTAGCTCCTCTTGAACATGTTTGCCATACTTTTAAAAGGGTAGTTGAATAAATAGCATCACCATTCTTTGCTGTGGCACAGG

>seq-317-47__UNSEG
ATCCAAGAGTAGCGCTCATGTTTTTTGACTCAAGAAAATAGGAAGTTTACTAACTGGCTTCCAGGAAAGGCCAAGGAGAGAAAGCCAATGGGAAGGAGGGTGGGGCAGAGGGACCCACACCAGGAAACCGCTGGCAGGTGGGGGATGGGCC

>seq-317-48__UNSEG
GCATTACCTTGCCTATTTTTAATATTATTAAAGCCTTTCTCCTTCAGTAGTCTATTTTCTTAGAATAACAACTCTTTTATCTATTCTGAACTCTATTTTTTTTCTTTTTTAAGAGACAAGGTTTTGCTCTGTTGCCCAGCTTGGACTCGAA

>seq-317-49__UNSEG
AAAAAAGCACAAAAATGGTCGGTGGGGAACCATATAACAAAACTACATCTCAGGCAGCTCTTTCTCAAGGAAGATTCTAAGATTTTATTATGTGGCTAATTCTAAATTGGAAATGGAACATGCTGGTATGTGAAGCAATTGGTGCTAGGA

>seq-317-50__UNSEG
CCTCCAGCTGGTGTTGGGAGCTTCTTCTTCTTCTCCTTGGGTGGTCTGTCTGGAAGCCGTGGGACAGGTGAACTTGGTGGGGGCCACCAGCCAGGAGCAGAAGGCTCTGAAGGAGCAGGGAAGGAGGTGTCGTGCACCTGTTCTAGGA

>seq-317-51__UNSEG
GGGCTGGAGTTTCCTGTCAGCCTGTAACTGACCTTGGCACCTGCTTTCCTCCTCCAGAAGAGAAGAATCCCTACAAAGAAGTGTACACGGACATGTGGGTGGAACCTGAGGCAGCTGCCTACGCACCACCTCCACCAGCCAAAAAGC

>seq-317-52__UNSEG
CTGTTAACTACTGTACAACCCGACTTCATAATGGTGCTTTCAAACAGCGAGATGAGTAAAAACATCAGCTTCCACGTTGCCTTCTGCGCAAAGGGTTTCACCAAGGATGGAGAAAGGGAGACAGCTTGCAGATGGCGCGT
