# Supplementary material for: Vidjil: A Web Platform for Analysis of High-Throughput Repertoire Sequencing
Source: PLoS One. 2016 Nov 11;11(11):e0166126. doi: 10.1371/journal.pone.0166126 (PMC5106020; doi:10.1371/journal.pone.0166126)
Supplement: S2 File — The source code is also accessible on our source code repository (git.vidjil.org). Regular releases of the algorithm can be downloaded at vidjil.org/releases. (TGZ) [file pone.0166126.s002.tgz › vidjil-2016.09/algo/tests/should-vdj-tests/trd-dd2-dd3.should-vdj.fa]

>TRDV2*01_0//0_TRDJ1*01  [TRD]
gcaccatcagagagagatgaagggtcttactactgtgcctgtgacacc
acaccgataaactcatctttggaaaaggaacccgtgtgactgtggaaccaa


>TRDD2*01_0//0_TRDJ1*01  [TRD+]  TODO
ccttcctac
acaccgataaactcatctttggaaaaggaacccgtgtgactgtggaaccaa

# same sequence, with DD2 upstream
>TRDD2*01_0//0_TRDJ1*01  [TRD+]
TGTGTTTCATTGTGccttcctac
acaccgataaactcatctttggaaaaggaacccgtgtgactgtggaaccaa


>TRDD2*01_0//0_TRDD3*01  [TRD+]  TODO
ccttcctac
actgggggatacg

# same sequence, with DD2 upstream and DD3 downstream
>TRDD2*01_0//0_TRDD3*01  [TRD+]
TGTGTTTCATTGTGccttcctac
actgggggatacgCACAGTGCTA


>TRDV3*01_0//0_TRDD3*01  [TRD+]  TODO
atctctccagtaaggactgaagacagtgccacttactactgtgcctttag
actgggggatacg

# same sequence, with DD3 downstream
>TRDV3*01_0//0_TRDD3*01  [TRD+]
atctctccagtaaggactgaagacagtgccacttactactgtgcctttag
actgggggatacgCACAGTGCTA


>TRDV3*01_0//0_TRDJ4*01  [TRD]
atctctccagtaaggactgaagacagtgccacttactactgtgcctttag
ccagacccctgatctttggcaaaggaacctatctggaggtacaacaac
