# Supplementary material for: Vidjil: A Web Platform for Analysis of High-Throughput Repertoire Sequencing
Source: PLoS One. 2016 Nov 11;11(11):e0166126. doi: 10.1371/journal.pone.0166126 (PMC5106020; doi:10.1371/journal.pone.0166126)
Supplement: S2 File — The source code is also accessible on our source code repository (git.vidjil.org). Regular releases of the algorithm can be downloaded at vidjil.org/releases. (TGZ) [file pone.0166126.s002.tgz › vidjil-2016.09/algo/tests/should-vdj-tests/0000-nck-TRD+.should-vdj.fa]

>TRDD2 3/7/0 TRDD3  [TRD+]
gcgGGTGGtGATGGCAAAGTGCCAAGGAAAGGGAAAAAGGAAGAAGAGGGTTTTTATACTGATGTGTTTCATTGTGCCTTCCCCCCCCTACTGGGGGAtACGCACAGTGCTACAAAACCTACAgAGACCTGTACAAAAACTGCAGGGGCAAAAGTGCCATTTCCCTGGGATATCCTCACCCTGGGTcCcaaa

>TRDD2 1/3/15 TRDD3  [TRD+]
AgcgggtggtgatggcaaagtgccaaggaaagggaaaaaggaagaagagggtttttatactgatgtgtttCattgtgCCTTCCTATGGcagtgctacaaaacctacagagacctgtacaaaaactgcaggggcaaaagtgccatttccctgggatatcctcaccctgggtcccatgcctcaggagacaaacacagcaagcagcttccctc

>TRDD2 0/0/9 TRDD3  [TRD+]
AgcgggtggtgatggcaaagtgccaaggaaagggaaaaaggaagaagagggtttttatactgatgtgtttCattgtgCCTTCCTACTACGcacagtgctacaaaacctacagagacctgtacaaaaactgcaggggcaaaagtgccatttccctgggatatcctcaccctgggtcccatgcctcaggagacaaacacagcaagcagcttccctc

>TRDV2 0/7/0 TRDD3  [TRD+]
GAAtcGAtAttGCAAAGAACCtGGCtGtACttAAGatACttGCACCAtCAGaGaGaGAtGAAGgGtCttACtACtGtGCCtGtGACACCCCCCtGTACtGGGGGAtACGCACAGtGCtACAAAACCtACAGAGACCtGTACAAAAACtGCAGGGGCAAAAGtGCCATttCCCtGGGAtAtCCtCACCCtGGGTCCCAA


############################
# DDJ
# seq      65  GTGTTTCATTGTGCCTTCCTACGTGAGGGGGATACGCCCCGATAAACTCATCTTTG
#              ||||||||||||||||||||||
# TRDD2*01     GTGTTTCATTGTGCCTTCCTAC    ||||||||||
# TRDD3                               ACTGGGGGATACG  ||||||||||||||||||
# TRDJ1*01                                        acaccgataaactcatctttg
>TRDD2*01 0/GTGA/3 TRDD3 0/CC/3 TRDJ1*01  [TRD+]
AgcgggtggtgatggcaaagtgccaaggaaagggaaaaaggaagaagagggtttttatactgatgTGTTTCATTGTGCCTTCCTAC
GTGA
GGGGGATACG
CC
CCGATAAACTCATCTTTGGAAAAGGAACCCGTGTGACTGTGGAAC

>TRDD2 18/6/0 TRDD3 5/5/0 TRDJ1  [TRD+] TODO
AgcgggtggtgatggcaaagtgccaaggaaagggaaaaaggaagaagagggtttttatactgatgtgtCCAGGGACTGGGGGCCAGTACACCGATAAACTCATCTTTGGAAAAGGAACCCGTGTGACTGTGGAAC

>TRDD2*01 5/TTTCACAGACGAG/2 TRDD3*01 6/ACTC/0 TRDJ1*01  [TRD+] TODO
AGGGGTATTGTGGATGGCAGCGGGTGGTGATGGCAAAGTGCCAAGGAAAGGGAAAAAGGAAGAAGAGGGTTTTTATACTGATGTGTTTCATTGTGCCTTTTTCACAGACGAGTGGGGACTCACACCGATAAACTCATCTTTGGAAAAGGAACCCGTGTGACTGTGGAA

>TRDD2*01 0/GGT/0 TRDD3*01 7/CC/7 TRDJ1*01  [TRD+] TODO
AGGGGTATTGTGGATGGCAGCGGGTGGTGATGGCAAAGTGCCAAGGAAAGGGAAAAAGGAAGAAGAGGGTTTTTATACTGATGTGTTTCATTGTGCCTTCCTACGGTACTGGGCCTAAACTCATCTTTGGAAAAGGAACCCGTGTGACTGTGGAA
