# Supplementary material for: Vidjil: A Web Platform for Analysis of High-Throughput Repertoire Sequencing
Source: PLoS One. 2016 Nov 11;11(11):e0166126. doi: 10.1371/journal.pone.0166126 (PMC5106020; doi:10.1371/journal.pone.0166126)
Supplement: S2 File — The source code is also accessible on our source code repository (git.vidjil.org). Regular releases of the algorithm can be downloaded at vidjil.org/releases. (TGZ) [file pone.0166126.s002.tgz › vidjil-2016.09/algo/tests/should-vdj-tests/0216-ren-IGH+.should-vdj.fa]

# IGHD7-27 is very short and can be found only with a small seed or
# with upstream sequences

>IGHD7-27*01 10/CATTA/0 IGHJ3*02  [IGH+]
TTTTTTTTTTTTTTTCAAGCAGAAGACGGCATACGAGATCTCTCTAAGTTACGGTAGCAGAGACTTGGTCTCACAGGCCCCCTACCAGCCGCAGGGTTTTGGCTGAGCTGAGAACCACTGTGCCATTATGATGCTTTTGATATCTGGGGCCAAGGGACAATGGTCACCGTCTCCTCAGGTAAG
