# Supplementary material for: Vidjil: A Web Platform for Analysis of High-Throughput Repertoire Sequencing
Source: PLoS One. 2016 Nov 11;11(11):e0166126. doi: 10.1371/journal.pone.0166126 (PMC5106020; doi:10.1371/journal.pone.0166126)
Supplement: S2 File — The source code is also accessible on our source code repository (git.vidjil.org). Regular releases of the algorithm can be downloaded at vidjil.org/releases. (TGZ) [file pone.0166126.s002.tgz › vidjil-2016.09/algo/tests/should-vdj-tests/0000-nck-TRD.should-vdj.fa]

>TRDV1*01 0/0/3 TRDD3 4/11/0 TRDJ1*01  [TRD]
CAAAAAGTGGTCGCTATTCTGTCAACTTCAAGAAAGCAGCGAAATCCGTCGCCTTAACCATTTCAGCCTTACAGCTAGAAGATTCAGCAAAGTACTTTTGTGCTCTTGGGGAACTAGGGGACTGGTCCCCTTACACCGATAAACTCATCTTTGGAAAAGGAACCCGTGTGACTGTGGAAc

>TRAV29/DV5*01 0/9/0 TRDD3 3/9/2 TRDJ1*01  [TRD]
GAtAAAAATGAAGatGGAAGaTTcaCTGTCTTCTTAAAcAAAAGTGCcaAGCACCTCTCTCTGCACATTGTGCCCTCCCAGCCTGGAGACTCTGCAGTGTACTTCTGTGCAGCAAGCGCGAATCCTGACTGGGGGATCGAGGGGGAACCGATAAACTCATCTTTGGAAAAGGAACCCGTGTGACTGTGGAACA

>TRDV1 5/14/0 TRDJ1*01  [TRD]  {CALGTLSRV!TDKLIF}
# IMGT/JunctionAnalysis: {CALGTLS!VYTDKLIF}
GCCttAcAGCtAGAAgattcAGCAAaGtACtnttGtGCtCttGGGACCCtttCCcGtGtACACCGATAAACtCAtCtttGGAAAAgGAACCCGtGtGACtGTGGAACA


################################################

>TRDV1 3/6/0 TRDD2 1/9/8 TRDJ1  [TRD]
TGAAATCCGTCGCCTTAACcTtTcaGCCTTACAGCTAGAAgAttcaGCAAAGTACTtTTGTGCTCTtGGGGATCCCGGCCTTCCTATGTAAgAGGAAACTCATCTTTGGAAAAgGAACCCGtGTGACtGTGGAACA

# a arbitrer
>TRDV1 7/5/0 TRDD3 2/5/4 TRDJ1  [TRD] TODO
AAGCtAGAAgattcAGCAAaGtACttttGtGCtCttGtGCtAACtGGGGGatAAAGAtCGAtAAACtCAtCtttGGAAAAgGAACCCGtGtGACtGtGGAACA

>TRDV1 4/13/2 TRDD3 2/8/2 TRDJ1  [TRD]  {CALGVALRNGG*MT!TDKLIF}
CAAAAAGTGGTCGCTATTCTGTCAACTTCAAGAAAGCAGCGAAATCCGTCGCCTTAACCATTTCAGCCTTACAGCTAGAAGATTCAGCAAAGTACTTTTGTGCTCTTGGGGTAGCTCtTAgGAAtGGGGGATAGAtGACGGACCGATAAACtCATCTTtGGAAAAgGAACCCGtGtGACtGTGGAACa
