# Supplementary material for: Vidjil: A Web Platform for Analysis of High-Throughput Repertoire Sequencing
Source: PLoS One. 2016 Nov 11;11(11):e0166126. doi: 10.1371/journal.pone.0166126 (PMC5106020; doi:10.1371/journal.pone.0166126)
Supplement: S2 File — The source code is also accessible on our source code repository (git.vidjil.org). Regular releases of the algorithm can be downloaded at vidjil.org/releases. (TGZ) [file pone.0166126.s002.tgz › vidjil-2016.09/algo/tests/should-vdj-tests/0443-lil-TRA+D.should-vdj.fa]

# Sequence with a TRDD/TRDD/TRAJ recombination
# We should obtain TRDD2*01 -0/0/-2 TRDD3*01 -3/13/-14 TRAJ29*01
# but we are not seeking for two Ds at the time. So we will restrict
# to the 5' and 3' genes.

>TRDD2*01 0/TGGGGGATCCCCATTGGAGGG/14 TRAJ29*01  [TRA+D]
AGCGGGTGGTGATGGCAAAGTGCCAAGGAAAGGGAAAAAGGAAGAAGAGGGTTTTTATACTGATGTGTTTCATTGTGCCTTCTTACTGGGGGATCCCCATTGGAGGGACACCTCTTGTCTTTGGAAAGGGCACAAGACTTTCTGTGATTGCAAGTAAGTGTTTCTAGCCATCCTTGATTTTGATCAGCAATGGCTTCTTCCCTTGAATTATTTTTCAGTGTACCTAGAATGCTTTTGCC
