# Supplementary material for: Vidjil: A Web Platform for Analysis of High-Throughput Repertoire Sequencing
Source: PLoS One. 2016 Nov 11;11(11):e0166126. doi: 10.1371/journal.pone.0166126 (PMC5106020; doi:10.1371/journal.pone.0166126)
Supplement: S2 File — The source code is also accessible on our source code repository (git.vidjil.org). Regular releases of the algorithm can be downloaded at vidjil.org/releases. (TGZ) [file pone.0166126.s002.tgz › vidjil-2016.09/algo/tests/should-vdj-tests/0000-nck-TRB+.should-vdj.fa]

>TRBD2*02 8/10/2 TRBJ2-7*01  [TRB+]
CTGCGCTTCCTGCCGCTGCCcaGTGGTTGGGGGAGGGGGACtaGCAGGGAGGAAACATTTTTGTATcaTGGTGTAACATTGTGGGGACTAGTGTCAGTCCCCCTACGAGCAGTACTTCGGGCCGGGCACCAGGCTCACGGTTACAGGTAAGA
>TRBD2*02 3/9/7 TRBJ2-1*01  [TRB+]
CTGCGCTTCCTGCCGCTGCCcaGTGGTTggggGAGGGGGACtaGCAGGGAGGAAACATTTTTGTATATGGTGTAACATTGTGGGGACTAGCGGGAAGTAGGAGGAATGAgCAGTTCTTCGGGCCAGGGACACGGCTCACCGTGCTAGGTAAGAAGG
>TRBD2*01 2/26/2 TRBJ2-3*01  [TRB+]
CTGCGCTTCCTGCCGCTGCCcaGTGGTTGGGGGAGGGGGACtaGCAGGGAGGAAACATTTTTGTATATGGTGTAACATTGTGGGGACTAGCGGGGGAGAAATTTCCAGTGTCACCTCCGTTACACAGATACGCAGTATTTTGGCCCAGGCACCCGGCTGACAGTGCTCGGTAAGCGGG


###############################"

>TRBD1 0/14/0 TRBJ1-5  [TRB+]
CCTGAgGAcGTGCCTGGAGGTGAGAAGGAAGCCCCCGGCCTGGTCCATACCCCACCACCAACTTGCATAATGGGGGGTGATGTCACCCACCCTCCACTCCCCTCAAAGGAGCAGCTGCTCTGGTGGTCTCTCCCAGGCTCTGGGGGCGGACCCATGGGAGGGGCTGTTTTTGTACAAAGCTGTAACATTGTGGGGACAGGGGGCCCTTTTTTTCTTTATAGCAATCAgCCCCAGCATTTTGGTGATGGGACTCGACTCTCCATCCTAGgtaagttggcagaatcaggg

>TRBD1 2/6/2 TRBJ1-3*01  [TRB+]
CCCACCACCAACttGcAtaacGgggggtGatgtCACCCaCCCtCCaCtCCCCtCAAtggAGCtGCtGCtCtGGtggtCtCtCCCagGCtCtGgggGcggAcCCACGGGaggggCtGtttttGtaCAAaGCtgtAACAttGtGgggAcAGGGGaaaaaaCtgGaAaCACCAtatattttGGaGaggGaaGttGGCtCACtGt

>TRBD2*02 3/5/4 TRBJ2-7*02  [TRB+]
CTGCGCTTCCTGCCGCTGCCCaGTGGTTGGGGGAGGGGGACtaGCAGGGAGGAAACATTTTTGTATCATGGTGTAACATTGTGGGGACTAGCGGGATcATTTACGAGCAGTACGTCGGGCCGGGCACCAGGCTCACGGTTACaGGTAAGA
