# Supplementary material for: Vidjil: A Web Platform for Analysis of High-Throughput Repertoire Sequencing
Source: PLoS One. 2016 Nov 11;11(11):e0166126. doi: 10.1371/journal.pone.0166126 (PMC5106020; doi:10.1371/journal.pone.0166126)
Supplement: S2 File — The source code is also accessible on our source code repository (git.vidjil.org). Regular releases of the algorithm can be downloaded at vidjil.org/releases. (TGZ) [file pone.0166126.s002.tgz › vidjil-2016.09/algo/tests/should-vdj-tests/cdr3-indels.should-vdj.fa]

# Test borderline cases for CDR3/JUNCTION with indels close to positions 104/118.

>TRGV1*01 0/AA/0 TRGJ1*01  [TRG]  {CATWDRKNYYKKLF}
ctgcaaaatctaattaaaaatgattctgggttctattactgtgccacctgggacaggAA
gaattattataagaaactctttggcagtggaacaacactggttgtcacag


# One A inserted after the end of Cys104 -> other frame for V
>TRGV1*01 0/A/0 TRGJ1*01  [TRG]  {CSHLGQENYYKKLF}
ctgcaaaatctaattaaaaatgattctgggttctattactgtAgccacctgggacaggA
gaattattataagaaactctttggcagtggaacaacactggttgtcacag

# One G deleted after the end of Cys104 -> other frame for V
>TRGV1*01 0/AAA/0 TRGJ1*01  [TRG]  {CPPGTGKNYYKKLF}
ctgcaaaatctaattaaaaatgattctgggttctattactgtccacctgggacaggAAA
gaattattataagaaactctttggcagtggaacaacactggttgtcacag


# One A inserted before the start of Phe118 -> other frame for J
>TRGV1*01 0/A/0 TRGJ1*01  [TRG]  {CATWDRRIIIRNSF}
ctgcaaaatctaattaaaaatgattctgggttctattactgtgccacctgggacaggA
gaattattataagaaactcAtttggcagtggaacaacactggttgtcacag

# One T deleted before the start of Phe118 -> other frame for J
>TRGV1*01 0/AAA/0 TRGJ1*01  [TRG]  {ATWDRKELL*ETF}
ctgcaaaatctaattaaaaatgattctgggttctattactgtgccacctgggacaggAAA
gaattattataagaaacttttggcagtggaacaacactggttgtcacag


# There could also be tests with an indel inside Cys104 or Phe118,
# but it would be difficult to assert what should be the right answer
# in these cases.
