# Supplementary material for: Vidjil: A Web Platform for Analysis of High-Throughput Repertoire Sequencing
Source: PLoS One. 2016 Nov 11;11(11):e0166126. doi: 10.1371/journal.pone.0166126 (PMC5106020; doi:10.1371/journal.pone.0166126)
Supplement: S2 File — The source code is also accessible on our source code repository (git.vidjil.org). Regular releases of the algorithm can be downloaded at vidjil.org/releases. (TGZ) [file pone.0166126.s002.tgz › vidjil-2016.09/algo/tests/should-vdj-tests/0169-lil-TRA+D.should-vdj.fa]

>TRDV2*02 14/TCCCGGCCT/0 TRDD3*01 3/CCACGGC/4 TRAJ29*01  [TRA+D]
ATACCGAGAAAAGGACATCTATGGCCCTGGTTTCAAAGACAATTTCCAAGGTGACATTGATATTGCAAAGAACCTGGCTGTACTTAAGATACTTGCACCATCAGAGAGAGATGAAGGGTCTTACTATCCCGGCCTACTGGGGGATCCACGGCTTCAGGAAACACACCTCTTGTCTTTGGAAAGGGCACAAGACTTTCTGTGATTGCAAGTAAGTGTTTCTAGCCATCCTTGATTTTGATCAGCAATGGCTTCTTCCCTTGAATTATTTTTCAGTGTACCTAGAATGCTTTTGCC


#                                  87654---3210987654321
# TRDD2*01  ...TTTTTATACTGATGTGT---TTCAT---tgtgccttcctac
# 18//4        TTTTTATACTGATGTGT   TTCAt---GGAAGGGACACCTCTTGTCTTT     -> one more insertion, 't', in TRAJ29
# 13//8        TTTTTATACTGATGTGT---TTCAT   GGAAGGGACACCTCTTGTCTTT
# TRAJ29*01                    ggaaTTCA----GGAA-ACACACCTCTTGTCTTT...
#                              12345678

>TRDD2*01 13//8 TRAJ29*01  [TRA+D]
AGCGGGTGGTGATGGCAAAGTGCCAAGGAAAGGGAAAAAGGAAGAAGAGGGTTTTTATACTGATGTGTTTCATGGAAGGGACACCTCTTGTCTTTGGAAAGGGCACAAGACTTTCTGTGATTGCAAGTAAGTGTTTCTAGCCATCCTTGATTTTGATCAGCAATGGCTTCTTCCCTTGAATTATTTTTCAGTGTACCTAGAATGCTTTTGCC
