# Supplementary material for: Vidjil: A Web Platform for Analysis of High-Throughput Repertoire Sequencing
Source: PLoS One. 2016 Nov 11;11(11):e0166126. doi: 10.1371/journal.pone.0166126 (PMC5106020; doi:10.1371/journal.pone.0166126)
Supplement: S2 File — The source code is also accessible on our source code repository (git.vidjil.org). Regular releases of the algorithm can be downloaded at vidjil.org/releases. (TGZ) [file pone.0166126.s002.tgz › vidjil-2016.09/algo/tests/bugs/bug20130617.fa]

>seq1 TRG
ACCAGGCGAAGTTACTATGAGCTTAGTCCCTTCAGCAAATATCTTGAACCAACCAGTGGTATCCCACGCAGCACAGTAGTAAACGGCCATGTCTTCTTTCTCTACGGACTTGATGGTAAGGATTGAAGTGAGAGTTTGAGAATTCTTTCTTGCCTCCACTTTGTTGCTTGTCTTACCCATGC
>seq2
ACCAGGCGAAGTTACTATGAGCTTAGTCCCTTCAGCAAATATCTTGAACCAACCAGTGGTATCCCACGCAGCACAGTAGTAAACGGCCATGTCTTCTTTCTCTACGGACTTGATGGTAAGGATTGAAGTGAGAGTTTGAGAATTCTTTCTTGCCTCCACTTTGTTGCTTGTCTTACCCATGC
>seq3
ACCAGGCGAAGTTACTATGAGCTTAGTCCCTTCAGCAAATATCTTGAACCAACCAGTGGTATCCCACGCAGCACAGTAGTAAACGGCCATGTCTTCTTTCTCTACGGACTTGATGGTAAGGATTGAAGTGAGAGTTTGAGAATTCTTTCTTGCCTCCACTTTGTTGCTTGTCTTACCCATGC
>seq4
ACCAGGCGAAGTTACTATGAGCTTAGTCCCTTCAGCAAATATCTTGAACCAACCAGTGGTATCCCACGCAGCACAGTAGTAAACGGCCATGTCTTCTTTCTCTACGGACTTGATGGTAAGGATTGAAGTGAGAGTTTGAGAATTCTTTCTTGCCTCCACTTTGTTGCTTGTCTTACCCATGC
