# Supplementary material for: Vidjil: A Web Platform for Analysis of High-Throughput Repertoire Sequencing
Source: PLoS One. 2016 Nov 11;11(11):e0166126. doi: 10.1371/journal.pone.0166126 (PMC5106020; doi:10.1371/journal.pone.0166126)
Supplement: S2 File — The source code is also accessible on our source code repository (git.vidjil.org). Regular releases of the algorithm can be downloaded at vidjil.org/releases. (TGZ) [file pone.0166126.s002.tgz › vidjil-2016.09/algo/tests/bugs/bug20141024.fa]

>lcl|FLN1FA001DNR97.1| 
accctcggtcaccgtctc
>lcl|FLN1FA001C3XTY.1| 
ccagggaaccctggtcaccg
>lcl|FLN1FA001A4CSH.1| 
aatggtcaccgtctcctcag
>lcl|FLN1FA002RILD1.1| 
ccctggtcaccgtctcctca
