# Supplementary material for: Vidjil: A Web Platform for Analysis of High-Throughput Repertoire Sequencing
Source: PLoS One. 2016 Nov 11;11(11):e0166126. doi: 10.1371/journal.pone.0166126 (PMC5106020; doi:10.1371/journal.pone.0166126)
Supplement: S2 File — The source code is also accessible on our source code repository (git.vidjil.org). Regular releases of the algorithm can be downloaded at vidjil.org/releases. (TGZ) [file pone.0166126.s002.tgz › vidjil-2016.09/algo/tests/bugs/bug20131218.should_get]

!LAUNCH: ../../../vidjil -c segment -G ../../../germline/IGH bug20131218.fa

# The number of deletions in the D is larger than the D length itself.
$ Bug with the number of deletions in the D.
# seq          : 162  TTACTGTGCGAGATTTAAGCGCTACTGGTACTTCGATCTCTGGGGCCGTGGCACCCTGGTCACCGTCTCCTCAGGT
#                     |||||||||||||        |||||||||||||||||||||||||||||||||||||||||||||||||||||
#                                      ||||
# IGHV1-69D*01 : 281  TTACTGTGCGAGAGA              
# IGHD6-25*01  :   0          gggtatagcagcggctac
# IGHJ2*01     :                           ctactggtacttcgatctctggggccgtggcaccctggtcactgtctcctcag

f1:VDJ\\s+0 174 179 182 183 237\\s+IGHV1-69D.01 2/TTTA/9 IGHD6-25.01 5//0 IGHJ2.01
