# Supplementary material for: Vidjil: A Web Platform for Analysis of High-Throughput Repertoire Sequencing
Source: PLoS One. 2016 Nov 11;11(11):e0166126. doi: 10.1371/journal.pone.0166126 (PMC5106020; doi:10.1371/journal.pone.0166126)
Supplement: S2 File — The source code is also accessible on our source code repository (git.vidjil.org). Regular releases of the algorithm can be downloaded at vidjil.org/releases. (TGZ) [file pone.0166126.s002.tgz › vidjil-2016.09/algo/tests/bugs/bug20160121.should_get]

!LAUNCH: ../../../vidjil -s '#####-#####' -c clones -r 1 -G ../../../germline/IGH -t 0 -e 1 bug20160121.fa

$ Sequences should not be segmented since they only contain J.
1:UNSEG only J/3' -> 2
