# Supplementary material for: Vidjil: A Web Platform for Analysis of High-Throughput Repertoire Sequencing
Source: PLoS One. 2016 Nov 11;11(11):e0166126. doi: 10.1371/journal.pone.0166126 (PMC5106020; doi:10.1371/journal.pone.0166126)
Supplement: S2 File — The source code is also accessible on our source code repository (git.vidjil.org). Regular releases of the algorithm can be downloaded at vidjil.org/releases. (TGZ) [file pone.0166126.s002.tgz › vidjil-2016.09/algo/tests/bugs/kmersegment.fa]

>MUA0O:2702:628--2  0 27
AGGGAAACTCTTTGGCAGTGGAACAAC
>MUA0O:3556:2207--1  169 205
CCTTAATTATAAGAAACTCTTTGCAGTGGAACAACC
>MUA0O:3575:2296--2  0 37
AGCCTTATTATAAGAAACTCTTTGGCAGTGGAACAAC
>MUA0O:3599:2272--3  0 39
ACCTGGCTATTATAAGAAACTCTTTGGCAGTGGAACAAC
>MUA0O:3550:2339--1  0 36
TCTGTATTATAAGAAACTCTTTGGCAGTGGAACAAC
>MUA0O:3590:2312--2  0 41
CCGGGGAATTATTATAAGAAACTCTTTGGCAGTGGAACAAC
