# Supplementary material for: Vidjil: A Web Platform for Analysis of High-Throughput Repertoire Sequencing
Source: PLoS One. 2016 Nov 11;11(11):e0166126. doi: 10.1371/journal.pone.0166126 (PMC5106020; doi:10.1371/journal.pone.0166126)
Supplement: S2 File — The source code is also accessible on our source code repository (git.vidjil.org). Regular releases of the algorithm can be downloaded at vidjil.org/releases. (TGZ) [file pone.0166126.s002.tgz › vidjil-2016.09/algo/tests/bugs/bug20150909.fa]

# ./vidjil -g /Users/magiraud/vidjil/germline -A algo/tests/bugs/bug20150909.fa 
# The sequences are segmented, but the fine-segmentation details need to be checked

>TRGV9*01_6/C/29_TRGJ1*02__TRG
GACATAGCTACCTACTACTGTGCCTTGTGG
C
ACAACACTTGTTGTCACAGGTAAGTATCG

>TRBV7-2*01_4/T/0_TRBJ2-3*01__TRB
CAGCAGGAGGACTCGGCCGTGTATCTCTGTGCCAGCAGCTT
T
AGCACAGATACGCAGTATTTTGGCCCAGGCACCCGGCTGACAGTGCTCGGTAAGCGGGGGCTCCCGCTGAAGCCCGGGAACTGGGGAGGGGGCGCCCCGGGACGCCGGG
