# Supplementary material for: Vidjil: A Web Platform for Analysis of High-Throughput Repertoire Sequencing
Source: PLoS One. 2016 Nov 11;11(11):e0166126. doi: 10.1371/journal.pone.0166126 (PMC5106020; doi:10.1371/journal.pone.0166126)
Supplement: S2 File — The source code is also accessible on our source code repository (git.vidjil.org). Regular releases of the algorithm can be downloaded at vidjil.org/releases. (TGZ) [file pone.0166126.s002.tgz › vidjil-2016.09/algo/tests/bugs/bug20150629.should_get]

!LAUNCH: ../../../vidjil -c clones -r 1 -G ../../../germline/IGH bug20150629.fa >/dev/null && python ../../../tools/format_json.py out/bug20150629.vidjil| grep '\\"name\\"'

$ The sequence is not segmented
0:IGHV

$ The sequence should have a name
0:"\\s*"
