# Supplementary material for: Vidjil: A Web Platform for Analysis of High-Throughput Repertoire Sequencing
Source: PLoS One. 2016 Nov 11;11(11):e0166126. doi: 10.1371/journal.pone.0166126 (PMC5106020; doi:10.1371/journal.pone.0166126)
Supplement: S2 File — The source code is also accessible on our source code repository (git.vidjil.org). Regular releases of the algorithm can be downloaded at vidjil.org/releases. (TGZ) [file pone.0166126.s002.tgz › vidjil-2016.09/algo/tests/bugs/bug20141024.should_get]

!LAUNCH: valgrind --leak-check=full ../../../vidjil -c clones -d -G ../../../germline/IGH -z 2 -r 1 bug20141024.fa 2>&1
!REQUIRES: which valgrind

$ No invalid read with short sequences
e1:ERROR SUMMARY: 0 errors from 0 contexts

$ No memory leak
e1:no leaks are possible
