# Supplementary material for: Vidjil: A Web Platform for Analysis of High-Throughput Repertoire Sequencing
Source: PLoS One. 2016 Nov 11;11(11):e0166126. doi: 10.1371/journal.pone.0166126 (PMC5106020; doi:10.1371/journal.pone.0166126)
Supplement: S2 File — The source code is also accessible on our source code repository (git.vidjil.org). Regular releases of the algorithm can be downloaded at vidjil.org/releases. (TGZ) [file pone.0166126.s002.tgz › vidjil-2016.09/algo/lib/docopt_value.h]

//
//  value.h
//  docopt
//
//  Created by Jared Grubb on 2013-10-14.
//  Copyright (c) 2013 Jared Grubb. All rights reserved.
//

#ifndef __docopt__value__
#define __docopt__value__

#include <string>
#include <vector>
#include <functional> // std::hash
#include <iosfwd>

namespace docopt {

	/// A generic type to hold the various types that can be produced by docopt.
	///
	/// This type can be one of: {bool, long, string, vector<string>}, or empty.
	struct value {
		/// An empty value
		value() {}

		value(std::string);
		value(std::vector<std::string>);
		
		explicit value(bool);
		explicit value(long);
		explicit value(int v) : value(static_cast<long>(v)) {}

		~value();
		value(value const&);
		value(value&&) noexcept;
		value& operator=(value const&);
		value& operator=(value&&) noexcept;
		
		// Test if this object has any contents at all
		explicit operator bool() const { return kind != Kind::Empty; }
		
		// Test the type contained by this value object
		bool isBool()       const { return kind==Kind::Bool; }
		bool isString()     const { return kind==Kind::String; }
		bool isLong()       const { return kind==Kind::Long; }
		bool isStringList() const { return kind==Kind::StringList; }

		// Throws std::invalid_argument if the type does not match
		bool asBool() const;
		long asLong() const;
		std::string const& asString() const;
		std::vector<std::string> const& asStringList() const;

		size_t hash() const noexcept;
		
		// equality is based on hash-equality
		friend bool operator==(value const&, value const&);
		friend bool operator!=(value const&, value const&);

	private:
		enum class Kind {
			Empty,
			Bool,
			Long,
			String,
			StringList
		};
		
		union Variant {
			Variant() {}
			~Variant() {  /* do nothing; will be destroyed by ~value */ }
			
			bool boolValue;
			long longValue;
			std::string strValue;
			std::vector<std::string> strList;
		};
		
		static const char* kindAsString(Kind);
		void throwIfNotKind(Kind expected) const;

	private:
		Kind kind = Kind::Empty;
		Variant variant {};
	};

	/// Write out the contents to the ostream
	std::ostream& operator<<(std::ostream&, value const&);
}

namespace std {
	template <>
	struct hash<docopt::value> {
		size_t operator()(docopt::value const& val) const noexcept {
			return val.hash();
		}
	};
}

namespace docopt {
	inline
	value::value(bool v)
	: kind(Kind::Bool)
	{
		variant.boolValue = v;
	}

	inline
	value::value(long v)
	: kind(Kind::Long)
	{
		variant.longValue = v;
	}

	inline
	value::value(std::string v)
	: kind(Kind::String)
	{
		new (&variant.strValue) std::string(std::move(v));
	}

	inline
	value::value(std::vector<std::string> v)
	: kind(Kind::StringList)
	{
		new (&variant.strList) std::vector<std::string>(std::move(v));
	}

	inline
	value::value(value const& other)
	: kind(other.kind)
	{
		switch (kind) {
			case Kind::String:
				new (&variant.strValue) std::string(other.variant.strValue);
				break;

			case Kind::StringList:
				new (&variant.strList) std::vector<std::string>(other.variant.strList);
				break;

			case Kind::Bool:
				variant.boolValue = other.variant.boolValue;
				break;

			case Kind::Long:
				variant.longValue = other.variant.longValue;
				break;

			case Kind::Empty:
			default:
				break;
		}
	}

	inline
	value::value(value&& other) noexcept
	: kind(other.kind)
	{
		switch (kind) {
			case Kind::String:
				new (&variant.strValue) std::string(std::move(other.variant.strValue));
				break;

			case Kind::StringList:
				new (&variant.strList) std::vector<std::string>(std::move(other.variant.strList));
				break;

			case Kind::Bool:
				variant.boolValue = other.variant.boolValue;
				break;

			case Kind::Long:
				variant.longValue = other.variant.longValue;
				break;

			case Kind::Empty:
			default:
				break;
		}
	}

	inline
	value::~value()
	{
		switch (kind) {
			case Kind::String:
				variant.strValue.~basic_string();
				break;

			case Kind::StringList:
				variant.strList.~vector();
				break;

			case Kind::Empty:
			case Kind::Bool:
			case Kind::Long:
			default:
				// trivial dtor
				break;
		}
	}

	inline
	value& value::operator=(value const& other) {
		// make a copy and move from it; way easier.
		return *this = value{other};
	}

	inline
	value& value::operator=(value&& other) noexcept {
		// move of all the types involved is noexcept, so we dont have to worry about 
		// these two statements throwing, which gives us a consistency guarantee.
		this->~value();
		new (this) value(std::move(other));

		return *this;
	}

	template <class T>
	void hash_combine(std::size_t& seed, const T& v);

	inline
	size_t value::hash() const noexcept
	{
		switch (kind) {
			case Kind::String:
				return std::hash<std::string>()(variant.strValue);

			case Kind::StringList: {
				size_t seed = std::hash<size_t>()(variant.strList.size());
				for(auto const& str : variant.strList) {
					hash_combine(seed, str);
				}
				return seed;
			}

			case Kind::Bool:
				return std::hash<bool>()(variant.boolValue);

			case Kind::Long:
				return std::hash<long>()(variant.longValue);

			case Kind::Empty:
			default:
				return std::hash<void*>()(nullptr);
		}
	}

	inline
	bool value::asBool() const
	{
		throwIfNotKind(Kind::Bool);
		return variant.boolValue;
	}

	inline
	long value::asLong() const
	{
		throwIfNotKind(Kind::Long);
		return variant.longValue;
	}

	inline
	std::string const& value::asString() const
	{
		throwIfNotKind(Kind::String);
		return variant.strValue;
	}

	inline
	std::vector<std::string> const& value::asStringList() const
	{
		throwIfNotKind(Kind::StringList);
		return variant.strList;
	}

	inline
	bool operator==(value const& v1, value const& v2)
	{
		if (v1.kind != v2.kind)
			return false;
		
		switch (v1.kind) {
			case value::Kind::String:
				return v1.variant.strValue==v2.variant.strValue;

			case value::Kind::StringList:
				return v1.variant.strList==v2.variant.strList;

			case value::Kind::Bool:
				return v1.variant.boolValue==v2.variant.boolValue;

			case value::Kind::Long:
				return v1.variant.longValue==v2.variant.longValue;

			case value::Kind::Empty:
			default:
				return true;
		}
	}

	inline
	bool operator!=(value const& v1, value const& v2)
	{
		return !(v1 == v2);
	}
}

#endif /* defined(__docopt__value__) */
