# Supplementary material for: Vidjil: A Web Platform for Analysis of High-Throughput Repertoire Sequencing
Source: PLoS One. 2016 Nov 11;11(11):e0166126. doi: 10.1371/journal.pone.0166126 (PMC5106020; doi:10.1371/journal.pone.0166126)
Supplement: S2 File — The source code is also accessible on our source code repository (git.vidjil.org). Regular releases of the algorithm can be downloaded at vidjil.org/releases. (TGZ) [file pone.0166126.s002.tgz › vidjil-2016.09/algo/lib/Makefile]

CXX?=g++
OPTIM=-O2
override CXXFLAGS += -W -Wall -std=c++11 $(OPTIM)
SRCCORE=$(wildcard *.cpp)
OBJCORE=$(SRCCORE:.cpp=.o)
LIBCORE=lib.a

.PHONY: all clean forcedep

all: $(LIBCORE)

$(LIBCORE): $(OBJCORE)
	ar rc $@ $^

clean:
	rm -f $(OBJCORE) $(LIBCORE)

cleancoverage:
	rm -f *.gcda *.gcno *.gcov

forcedep:
	$(CXX) $(CXXFLAGS) -M $(SRCCORE) > dep.mk

DEP=$(wildcard dep.mk)

ifeq (${DEP},)
$(shell $(CXX) $(CXXFLAGS) -M $(SRCCORE) > dep.mk)
endif
include dep.mk
