# Supplementary material for: Vidjil: A Web Platform for Analysis of High-Throughput Repertoire Sequencing
Source: PLoS One. 2016 Nov 11;11(11):e0166126. doi: 10.1371/journal.pone.0166126 (PMC5106020; doi:10.1371/journal.pone.0166126)
Supplement: S2 File — The source code is also accessible on our source code repository (git.vidjil.org). Regular releases of the algorithm can be downloaded at vidjil.org/releases. (TGZ) [file pone.0166126.s002.tgz › vidjil-2016.09/algo/lib/docopt.h]

//
//  docopt.h
//  docopt
//
//  Created by Jared Grubb on 2013-11-03.
//  Copyright (c) 2013 Jared Grubb. All rights reserved.
//

#ifndef __docopt__docopt__
#define __docopt__docopt__

#include "docopt_value.h"

#include <map>
#include <vector>
#include <string>

namespace docopt {
	
	// Usage string could not be parsed (ie, the developer did something wrong)
	struct DocoptLanguageError : std::runtime_error { using runtime_error::runtime_error; };
	
	// Arguments passed by user were incorrect (ie, developer was good, user is wrong)
	struct DocoptArgumentError : std::runtime_error { using runtime_error::runtime_error; };
	
	// Arguments contained '--help' and parsing was aborted early
	struct DocoptExitHelp : std::runtime_error { DocoptExitHelp(); };
	
	// Arguments contained '--version' and parsing was aborted early
	struct DocoptExitVersion : std::runtime_error { DocoptExitVersion(); };
	
	/// Parse user options from the given option string.
	///
	/// @param doc   The usage string
	/// @param argv  The user-supplied arguments
	/// @param help  Whether to end early if '-h' or '--help' is in the argv
	/// @param version Whether to end early if '--version' is in the argv
	/// @param options_first  Whether options must precede all args (true), or if args and options
	///                can be arbitrarily mixed.
	///
	/// @throws DocoptLanguageError if the doc usage string had errors itself
	/// @throws DocoptExitHelp if 'help' is true and the user has passed the '--help' argument
	/// @throws DocoptExitVersion if 'version' is true and the user has passed the '--version' argument
	/// @throws DocoptArgumentError if the user's argv did not match the usage patterns
	std::map<std::string, value> docopt_parse(std::string const& doc,
					    std::vector<std::string> const& argv,
					    bool help = true,
					    bool version = true,
					    bool options_first = false);
	
	/// Parse user options from the given string, and exit appropriately
	///
	/// Calls 'docopt_parse' and will terminate the program if any of the exceptions above occur:
	///  * DocoptLanguageError - print error and terminate (with exit code -1)
	///  * DocoptExitHelp - print usage string and terminate (with exit code 0)
	///  * DocoptExitVersion - print version and terminate (with exit code 0)
	///  * DocoptArgumentError - print error and usage string and terminate (with exit code -1)
	std::map<std::string, value> docopt(std::string const& doc,
					    std::vector<std::string> const& argv,
					    bool help = true,
					    std::string const& version = {},
					    bool options_first = false) noexcept;
}

#endif /* defined(__docopt__docopt__) */
